# Supplementary material for: Structural Analysis of Treatment Cycles Representing Transitions between Nursing Organizational Units Inferred from Diabetes
Source: PLoS One. 2015 Jun 1;10(6):e0127152. doi: 10.1371/journal.pone.0127152 (PMC4452654; doi:10.1371/journal.pone.0127152)
Supplement: S1 Data — (CSV) [file pone.0127152.s001.csv]

Patient	Fall	Zugangsdatum pfl.OE	Zugangszeit pfl.OE	KHH-Diagnose	E10-Diagnose	Alter	Geschlecht	Pflegerische OE	Pflegerische OE - Bezeichnung	Abgangsdatum pfl. OE	Abgangszeit pfl. OE	Aufnahmedatum Fall	Entlassungsdat. Fall	Belagstage	Abwesenheitsnchte	Pflegetage
PAT00001	FAL00001	12.04.2005	#	E84.9 Zystische Fibrose, nicht nher bezeichne		29	weiblich	KIBE	KIBE Kinder Beobachtungsstation	15.04.2005	#	12.04.2005	15.04.2005	3	0	4
PAT00001	FAL00002	03.11.2005	#	O81.4 Entbindung eines Einlings mittels Vakuum		29	weiblich	FRY4	FRY4 Frauen Gynkologie 2	04.11.2005	#	03.11.2005	10.11.2005	1	0	1
PAT00001	FAL00002	04.11.2005	#	O81.4 Entbindung eines Einlings mittels Vakuum		29	weiblich	FRH1	FRH1 Frauen Mutter-Kind-Station	10.11.2005	#	03.11.2005	10.11.2005	6	0	7
PAT00001	FAL00003	04.10.2006	#	E84.9 Zystische Fibrose, nicht nher bezeichne		29	weiblich	KIBE	KIBE Kinder Beobachtungsstation	18.10.2006	#	04.10.2006	18.10.2006	14	0	15
PAT00001	FAL00004	04.06.2007	#	E84.9 Zystische Fibrose, nicht nher bezeichne		30	weiblich	KIB3	KIB3 Kinder Station B Pd.III	18.06.2007	#	04.06.2007	18.06.2007	14	0	15
PAT00001	FAL00005	02.05.2008	#	E84.9 Zystische Fibrose, nicht nher bezeichne		31	weiblich	KIB3	KIB3 Kinder Station B Pd.III	16.05.2008	#	02.05.2008	16.05.2008	14	0	15
PAT00001	FAL00006	10.10.2008	#	E84.8 Zystische Fibrose mit sonstigen Manifest		31	weiblich	KIB3	KIB3 Kinder Station B Pd.III	24.10.2008	#	10.10.2008	24.10.2008	14	0	15
PAT00001	FAL00007	17.04.2009	#	E84.8 Zystische Fibrose mit sonstigen Manifest		32	weiblich	KIN3	KIN3 Kinder Station A Pd. III	13.05.2009	#	17.04.2009	13.05.2009	26	0	27
PAT00001	FAL00008	22.01.2010	11:08:06	E84.8 Zystische Fibrose mit sonstigen Manifest		32	weiblich	KIN3	KIN3 Kinder Station A Pd. III	12.02.2010	12:42:04	22.01.2010	12.02.2010	21	0	22
PAT00001	FAL00009	27.05.2010	20:28:16	O80.0 Spontangeburt eines Einlings aus Schdel		33	weiblich	FRGS	FRGS Frauen Geburtshilfe-Station	28.05.2010	00:23:14	27.05.2010	14.06.2010	1	0	1
PAT00001	FAL00009	28.05.2010	00:23:14	O80.0 Spontangeburt eines Einlings aus Schdel		33	weiblich	FRH1	FRH1 Frauen Mutter-Kind-Station	31.05.2010	12:50:13	27.05.2010	14.06.2010	3	0	3
PAT00001	FAL00009	31.05.2010	12:50:13	O80.0 Spontangeburt eines Einlings aus Schdel		33	weiblich	KIB3	KIB3 Kinder Station B Pd.III	14.06.2010	13:58:22	27.05.2010	14.06.2010	14	0	15
PAT00001	FAL00010	25.02.2011	13:45:41	E84.0 Zystische Fibrose mit Lungenmanifestatio		34	weiblich	KIB3	KIB3 Kinder Station B Pd.III	18.03.2011	10:12:08	25.02.2011	18.03.2011	21	0	22
PAT00001	FAL00011	29.07.2011	11:27:52	E84.8 Zystische Fibrose mit sonstigen Manifest		34	weiblich	KIB3	KIB3 Kinder Station B Pd.III	12.08.2011	12:16:20	29.07.2011	12.08.2011	14	0	15
PAT00001	FAL00012	06.12.2011	09:51:06	E84.8 Zystische Fibrose mit sonstigen Manifest		34	weiblich	KIB3	KIB3 Kinder Station B Pd.III	20.12.2011	13:37:41	06.12.2011	20.12.2011	14	0	15
PAT00001	FAL00013	20.06.2012	15:36:09	H72.9 Trommelfellperforation, nicht nher beze		35	weiblich	KIB3	KIB3 Kinder Station B Pd.III	03.07.2012	13:47:07	20.06.2012	07.07.2012	13	0	13
PAT00001	FAL00013	03.07.2012	13:47:07	H72.9 Trommelfellperforation, nicht nher beze		35	weiblich	HNSO	HNSO HNO Erwachs./Sonderstat. HNO	07.07.2012	09:36:49	20.06.2012	07.07.2012	4	0	5
PAT00001	FAL00014	14.11.2012	11:53:41	E84.0 Zystische Fibrose mit Lungenmanifestatio	Ja	35	weiblich	KIB3	KIB3 Kinder Station B Pd.III	28.11.2012	14:11:19	14.11.2012	28.11.2012	14	0	15
PAT00001	FAL00015	17.05.2013	13:15:39	E84.8 Zystische Fibrose mit sonstigen Manifest		36	weiblich	MEM1	MEM1 Medizin Infektiolog. Stat. 1	31.05.2013	13:20:56	17.05.2013	31.05.2013	14	0	15
PAT00002	FAL00016	10.07.2006	#	E10.9 Primr insulinabhngiger Diabetes mellit	Ja	27	weiblich	KIBE	KIBE Kinder Beobachtungsstation	13.07.2006	#	10.07.2006	13.07.2006	3	0	4
PAT00002	FAL00017	18.04.2013	10:26:31	O82.1 Geburt eines Einlings durch Schnittentbi		33	weiblich	FRGS	FRGS Frauen Geburtshilfe-Station	18.04.2013	20:56:14	18.04.2013	22.04.2013	0	0	0
PAT00002	FAL00017	18.04.2013	20:56:14	O82.1 Geburt eines Einlings durch Schnittentbi		33	weiblich	FRH1	FRH1 Frauen Mutter-Kind-Station	22.04.2013	19:57:20	18.04.2013	22.04.2013	4	0	5
PAT00003	FAL00018	15.11.2005	#	E84.9 Zystische Fibrose, nicht nher bezeichne		25	mnnlich	KIBE	KIBE Kinder Beobachtungsstation	29.11.2005	#	15.11.2005	29.11.2005	14	0	15
PAT00003	FAL00019	23.07.2008	#	K50.9 Crohn-Krankheit, nicht nher bezeichnet	Ja	28	mnnlich	KIB3	KIB3 Kinder Station B Pd.III	20.08.2008	#	23.07.2008	20.08.2008	28	0	29
PAT00003	FAL00020	07.06.2011	11:13:22	E84.9 Zystische Fibrose, nicht nher bezeichne		31	mnnlich	KIN3	KIN3 Kinder Station A Pd. III	10.06.2011	23:59:00	07.06.2011	10.06.2011	3	0	4
PAT00004	FAL00021	12.05.2005	#	E84.9 Zystische Fibrose, nicht nher bezeichne		21	mnnlich	KIBE	KIBE Kinder Beobachtungsstation	12.05.2005	#	12.05.2005	12.05.2005	0	0	1
PAT00004	FAL00022	10.06.2005	#	E84.9 Zystische Fibrose, nicht nher bezeichne		21	mnnlich	KIBE	KIBE Kinder Beobachtungsstation	12.06.2005	#	10.06.2005	02.07.2005	2	0	2
PAT00004	FAL00023	11.08.2005	#	E84.9 Zystische Fibrose, nicht nher bezeichne		21	mnnlich	KIBE	KIBE Kinder Beobachtungsstation	11.08.2005	#	11.08.2005	11.08.2005	0	0	1
PAT00004	FAL00024	14.11.2005	#	E84.9 Zystische Fibrose, nicht nher bezeichne		21	mnnlich	KIBE	KIBE Kinder Beobachtungsstation	14.11.2005	#	14.11.2005	14.11.2005	0	0	1
PAT00004	FAL00025	03.02.2006	#	E84.8 Zystische Fibrose mit sonstigen Manifest	Ja	21	mnnlich	KIBE	KIBE Kinder Beobachtungsstation	24.02.2006	#	03.02.2006	24.02.2006	21	0	22
PAT00004	FAL00026	18.05.2006	#	E84.9 Zystische Fibrose, nicht nher bezeichne		21	mnnlich	KIBE	KIBE Kinder Beobachtungsstation	19.05.2006	#	18.05.2006	19.05.2006	1	0	2
PAT00004	FAL00027	12.10.2006	#	E84.9 Zystische Fibrose, nicht nher bezeichne		22	mnnlich	KIBE	KIBE Kinder Beobachtungsstation	27.10.2006	#	12.10.2006	27.10.2006	15	0	16
PAT00004	FAL00028	14.11.2006	#	E84.9 Zystische Fibrose, nicht nher bezeichne		22	mnnlich	KIB3	KIB3 Kinder Station B Pd.III	14.11.2006	#	14.11.2006	14.11.2006	0	0	1
PAT00004	FAL00029	13.02.2007	#	E84.9 Zystische Fibrose, nicht nher bezeichne		22	mnnlich	KIB3	KIB3 Kinder Station B Pd.III	13.02.2007	#	13.02.2007	13.02.2007	0	0	1
PAT00004	FAL00030	03.04.2007	#	E84.9 Zystische Fibrose, nicht nher bezeichne		22	mnnlich	KIB3	KIB3 Kinder Station B Pd.III	17.04.2007	#	03.04.2007	17.04.2007	14	0	15
PAT00004	FAL00031	22.10.2007	#	E84.9 Zystische Fibrose, nicht nher bezeichne		23	mnnlich	KIB3	KIB3 Kinder Station B Pd.III	05.11.2007	#	22.10.2007	05.11.2007	14	0	15
PAT00004	FAL00032	17.08.2008	#	E84.8 Zystische Fibrose mit sonstigen Manifest		24	mnnlich	KIB3	KIB3 Kinder Station B Pd.III	21.08.2008	#	17.08.2008	07.09.2008	4	0	4
PAT00004	FAL00032	21.08.2008	#	E84.8 Zystische Fibrose mit sonstigen Manifest		24	mnnlich	KIPI	KIPI Kinder Pdiatr. Intensiv (ICU)	21.08.2008	#	17.08.2008	07.09.2008	0	0	0
PAT00004	FAL00032	21.08.2008	#	E84.8 Zystische Fibrose mit sonstigen Manifest		24	mnnlich	KIB3	KIB3 Kinder Station B Pd.III	07.09.2008	#	17.08.2008	07.09.2008	17	0	18
PAT00004	FAL00033	06.04.2009	#	E84.8 Zystische Fibrose mit sonstigen Manifest		24	mnnlich	KIN3	KIN3 Kinder Station A Pd. III	25.04.2009	#	06.04.2009	25.04.2009	19	0	20
PAT00004	FAL00034	27.08.2009	#	E84.9 Zystische Fibrose, nicht nher bezeichne		25	mnnlich	KIN3	KIN3 Kinder Station A Pd. III	12.09.2009	#	27.08.2009	12.09.2009	16	0	17
PAT00004	FAL00035	28.09.2009	#	E84.9 Zystische Fibrose, nicht nher bezeichne		25	mnnlich	KIN3	KIN3 Kinder Station A Pd. III	10.10.2009	#	28.09.2009	10.10.2009	12	0	13
PAT00004	FAL00035	28.09.2009	#	E84.9 Zystische Fibrose, nicht nher bezeichne		25	mnnlich	KIN1	KIN1 Kinder Station A Pd. I	28.09.2009	#	28.09.2009	10.10.2009	0	0	0
PAT00004	FAL00036	28.01.2010	10:00:22	E84.9 Zystische Fibrose, nicht nher bezeichne		25	mnnlich	KIN3	KIN3 Kinder Station A Pd. III	20.02.2010	14:58:32	28.01.2010	20.02.2010	23	0	24
PAT00004	FAL00037	27.05.2010	09:37:12	N18.0 Terminale Niereninsuffizienz		25	mnnlich	KIN3	KIN3 Kinder Station A Pd. III	16.06.2010	11:59:00	27.05.2010	10.07.2010	20	0	20
PAT00004	FAL00037	16.06.2010	11:59:00	N18.0 Terminale Niereninsuffizienz		25	mnnlich	C1TI	C1TI Chirurgie Transplant ICU	17.06.2010	10:53:28	27.05.2010	10.07.2010	1	0	1
PAT00004	FAL00037	17.06.2010	10:53:28	N18.0 Terminale Niereninsuffizienz		25	mnnlich	C1TR	C1TR Chirurgie Tranplant Normalst.	29.06.2010	11:13:37	27.05.2010	10.07.2010	12	0	12
PAT00004	FAL00037	29.06.2010	11:13:37	N18.0 Terminale Niereninsuffizienz		25	mnnlich	C1TI	C1TI Chirurgie Transplant ICU	30.06.2010	13:15:40	27.05.2010	10.07.2010	1	0	1
PAT00004	FAL00037	30.06.2010	13:15:40	N18.0 Terminale Niereninsuffizienz		25	mnnlich	C1TR	C1TR Chirurgie Tranplant Normalst.	10.07.2010	13:50:08	27.05.2010	10.07.2010	10	0	11
PAT00004	FAL00038	29.07.2010	11:50:41	N18.0 Terminale Niereninsuffizienz		26	mnnlich	C1TR	C1TR Chirurgie Tranplant Normalst.	01.08.2010	11:22:00	29.07.2010	01.08.2010	3	0	4
PAT00004	FAL00039	28.10.2010	10:07:33	E84.9 Zystische Fibrose, nicht nher bezeichne		26	mnnlich	KIN3	KIN3 Kinder Station A Pd. III	11.11.2010	13:49:20	28.10.2010	11.11.2010	14	0	15
PAT00004	FAL00040	26.05.2011	09:50:15	E84.9 Zystische Fibrose, nicht nher bezeichne		26	mnnlich	KIN3	KIN3 Kinder Station A Pd. III	09.06.2011	15:27:49	26.05.2011	09.06.2011	14	0	15
PAT00004	FAL00041	26.01.2012	09:29:02	E84.9 Zystische Fibrose, nicht nher bezeichne		27	mnnlich	KIN3	KIN3 Kinder Station A Pd. III	09.02.2012	17:30:00	26.01.2012	09.02.2012	14	0	15
PAT00004	FAL00042	18.05.2012	12:30:34	E84.9 Zystische Fibrose, nicht nher bezeichne		27	mnnlich	KIN3	KIN3 Kinder Station A Pd. III	01.06.2012	19:00:00	18.05.2012	01.06.2012	14	0	15
PAT00004	FAL00043	06.12.2012	09:33:17	E84.9 Zystische Fibrose, nicht nher bezeichne		28	mnnlich	KIN3	KIN3 Kinder Station A Pd. III	20.12.2012	12:30:04	06.12.2012	20.12.2012	14	0	15
PAT00004	FAL00044	19.02.2013	22:18:44	I82.8 Embolie und Thrombose sonstiger nher be		28	mnnlich	C1GF	C1GF Chirurgie Gefástation	20.02.2013	16:51:04	19.02.2013	02.03.2013	1	0	1
PAT00004	FAL00044	20.02.2013	16:51:04	I82.8 Embolie und Thrombose sonstiger nher be		28	mnnlich	KIN3	KIN3 Kinder Station A Pd. III	02.03.2013	11:50:15	19.02.2013	02.03.2013	10	0	11
PAT00004	FAL00045	28.03.2013	12:46:47	E84.9 Zystische Fibrose, nicht nher bezeichne		28	mnnlich	KIN3	KIN3 Kinder Station A Pd. III	11.04.2013	15:18:27	28.03.2013	11.04.2013	14	0	15
PAT00004	FAL00046	12.07.2013	10:29:46	E84.9 Zystische Fibrose, nicht nher bezeichne		29	mnnlich	MEM1	MEM1 Medizin Infektiolog. Stat. 1	26.07.2013	16:00:00	12.07.2013	26.07.2013	14	0	15
PAT00004	FAL00047	29.08.2013	17:14:37	01/Nicht zugeordnet		29	mnnlich	KIN3	KIN3 Kinder Station A Pd. III	31.12.2013	24:00:00	29.08.2013	31.12.9999	125	0	125
PAT00005	FAL00048	02.12.2005	#	E84.8 Zystische Fibrose mit sonstigen Manifest		20	weiblich	KIBE	KIBE Kinder Beobachtungsstation	16.12.2005	#	02.12.2005	16.12.2005	14	0	15
PAT00005	FAL00049	04.01.2006	#	E84.9 Zystische Fibrose, nicht nher bezeichne		20	weiblich	KIBE	KIBE Kinder Beobachtungsstation	12.01.2006	#	04.01.2006	12.01.2006	8	0	9
PAT00005	FAL00050	09.11.2006	#	E84.9 Zystische Fibrose, nicht nher bezeichne		21	weiblich	KIB3	KIB3 Kinder Station B Pd.III	30.11.2006	#	09.11.2006	30.11.2006	21	0	22
PAT00005	FAL00051	19.03.2007	#	E84.9 Zystische Fibrose, nicht nher bezeichne		22	weiblich	KIB3	KIB3 Kinder Station B Pd.III	26.03.2007	#	19.03.2007	31.03.2007	7	0	7
PAT00005	FAL00051	26.03.2007	#	E84.9 Zystische Fibrose, nicht nher bezeichne		22	weiblich	KIN3	KIN3 Kinder Station A Pd. III	31.03.2007	#	19.03.2007	31.03.2007	5	0	6
PAT00005	FAL00052	20.05.2007	#	E84.9 Zystische Fibrose, nicht nher bezeichne		22	weiblich	KIN3	KIN3 Kinder Station A Pd. III	18.06.2007	#	20.05.2007	18.06.2007	29	0	30
PAT00005	FAL00053	14.09.2007	#	E84.9 Zystische Fibrose, nicht nher bezeichne		22	weiblich	KIN2	KIN2 Kinder Station A Pd. II	17.09.2007	#	14.09.2007	28.09.2007	3	0	3
PAT00005	FAL00053	17.09.2007	#	E84.9 Zystische Fibrose, nicht nher bezeichne		22	weiblich	KIN3	KIN3 Kinder Station A Pd. III	28.09.2007	#	14.09.2007	28.09.2007	11	0	12
PAT00005	FAL00054	03.12.2007	#	E84.9 Zystische Fibrose, nicht nher bezeichne		22	weiblich	KIN3	KIN3 Kinder Station A Pd. III	21.12.2007	#	03.12.2007	21.12.2007	18	0	19
PAT00005	FAL00055	22.02.2008	#	E84.8 Zystische Fibrose mit sonstigen Manifest	Ja	22	weiblich	KIN3	KIN3 Kinder Station A Pd. III	11.03.2008	#	22.02.2008	11.03.2008	18	0	19
PAT00005	FAL00056	13.05.2008	#	E84.9 Zystische Fibrose, nicht nher bezeichne		23	weiblich	KIN3	KIN3 Kinder Station A Pd. III	16.05.2008	#	13.05.2008	29.05.2008	3	0	3
PAT00005	FAL00056	16.05.2008	#	E84.9 Zystische Fibrose, nicht nher bezeichne		23	weiblich	KIPI	KIPI Kinder Pdiatr. Intensiv (ICU)	16.05.2008	#	13.05.2008	29.05.2008	0	0	0
PAT00005	FAL00056	16.05.2008	#	E84.9 Zystische Fibrose, nicht nher bezeichne		23	weiblich	KIN4	KIN4 Kinder Station A Pd. II	16.05.2008	#	13.05.2008	29.05.2008	0	0	0
PAT00005	FAL00056	16.05.2008	#	E84.9 Zystische Fibrose, nicht nher bezeichne		23	weiblich	KIN3	KIN3 Kinder Station A Pd. III	29.05.2008	#	13.05.2008	29.05.2008	13	0	14
PAT00005	FAL00057	18.07.2008	#	E84.9 Zystische Fibrose, nicht nher bezeichne		23	weiblich	KIN1	KIN1 Kinder Station A Pd. I	19.07.2008	#	18.07.2008	01.08.2008	1	0	1
PAT00005	FAL00057	19.07.2008	#	E84.9 Zystische Fibrose, nicht nher bezeichne		23	weiblich	KIN3	KIN3 Kinder Station A Pd. III	01.08.2008	#	18.07.2008	01.08.2008	13	0	14
PAT00005	FAL00058	22.10.2008	#	E84.9 Zystische Fibrose, nicht nher bezeichne		23	weiblich	KIN3	KIN3 Kinder Station A Pd. III	05.11.2008	#	22.10.2008	05.11.2008	14	0	15
PAT00005	FAL00059	03.03.2009	#	E84.9 Zystische Fibrose, nicht nher bezeichne		23	weiblich	KIN3	KIN3 Kinder Station A Pd. III	10.03.2009	#	03.03.2009	10.03.2009	7	0	8
PAT00005	FAL00060	03.06.2009	#	E84.9 Zystische Fibrose, nicht nher bezeichne		24	weiblich	KIB3	KIB3 Kinder Station B Pd.III	10.06.2009	#	03.06.2009	10.06.2009	7	0	8
PAT00005	FAL00061	24.07.2009	#	E84.0 Zystische Fibrose mit Lungenmanifestatio		24	weiblich	KIB3	KIB3 Kinder Station B Pd.III	14.08.2009	#	24.07.2009	14.08.2009	21	0	22
PAT00005	FAL00062	17.09.2009	#	E84.9 Zystische Fibrose, nicht nher bezeichne		24	weiblich	KIB3	KIB3 Kinder Station B Pd.III	08.10.2009	#	17.09.2009	08.10.2009	21	0	22
PAT00005	FAL00063	26.08.2010	10:18:34	E84.8 Zystische Fibrose mit sonstigen Manifest		25	weiblich	KIB3	KIB3 Kinder Station B Pd.III	27.08.2010	12:21:39	26.08.2010	27.08.2010	1	0	2
PAT00005	FAL00064	04.10.2010	11:30:45	E84.8 Zystische Fibrose mit sonstigen Manifest		25	weiblich	KIB3	KIB3 Kinder Station B Pd.III	09.10.2010	10:18:14	04.10.2010	09.10.2010	5	0	6
PAT00005	FAL00065	23.11.2010	13:52:15	E84.8 Zystische Fibrose mit sonstigen Manifest		25	weiblich	KIB3	KIB3 Kinder Station B Pd.III	25.11.2010	12:32:49	23.11.2010	25.11.2010	2	0	3
PAT00005	FAL00066	21.01.2011	14:11:13	E84.8 Zystische Fibrose mit sonstigen Manifest		25	weiblich	KIB3	KIB3 Kinder Station B Pd.III	22.01.2011	23:59:00	21.01.2011	22.01.2011	1	0	2
PAT00005	FAL00067	22.02.2011	13:49:16	E84.0 Zystische Fibrose mit Lungenmanifestatio		25	weiblich	KIB1	KIB1 Kinder Station B Pd. I	22.02.2011	20:33:19	22.02.2011	25.02.2011	0	0	0
PAT00005	FAL00067	22.02.2011	20:33:19	E84.0 Zystische Fibrose mit Lungenmanifestatio		25	weiblich	KIB4	KIB4 Kinder Station B Pd. II	23.02.2011	02:12:43	22.02.2011	25.02.2011	1	0	1
PAT00005	FAL00067	23.02.2011	02:12:43	E84.0 Zystische Fibrose mit Lungenmanifestatio		25	weiblich	KIB3	KIB3 Kinder Station B Pd.III	25.02.2011	13:25:29	22.02.2011	25.02.2011	2	0	3
PAT00005	FAL00068	28.03.2011	09:13:13	E84.8 Zystische Fibrose mit sonstigen Manifest		26	weiblich	KIB3	KIB3 Kinder Station B Pd.III	30.03.2011	15:02:44	28.03.2011	30.03.2011	2	0	3
PAT00005	FAL00069	27.04.2011	13:47:37	E84.8 Zystische Fibrose mit sonstigen Manifest		26	weiblich	KIB3	KIB3 Kinder Station B Pd.III	29.04.2011	13:05:00	27.04.2011	29.04.2011	2	0	3
PAT00005	FAL00070	24.05.2011	14:15:54	E84.8 Zystische Fibrose mit sonstigen Manifest		26	weiblich	KIB1	KIB1 Kinder Station B Pd. I	24.05.2011	16:29:53	24.05.2011	27.05.2011	0	0	0
PAT00005	FAL00070	24.05.2011	16:29:53	E84.8 Zystische Fibrose mit sonstigen Manifest		26	weiblich	KIB3	KIB3 Kinder Station B Pd.III	27.05.2011	12:15:01	24.05.2011	27.05.2011	3	0	4
PAT00005	FAL00071	07.06.2011	11:40:23	E84.8 Zystische Fibrose mit sonstigen Manifest		26	weiblich	KIB3	KIB3 Kinder Station B Pd.III	21.06.2011	12:25:28	07.06.2011	21.06.2011	14	0	15
PAT00005	FAL00072	23.08.2011	10:57:49	E84.9 Zystische Fibrose, nicht nher bezeichne		26	weiblich	MEM1	MEM1 Medizin Infektiolog. Stat. 1	13.09.2011	14:18:11	23.08.2011	13.09.2011	21	0	22
PAT00005	FAL00073	08.11.2011	12:12:43	E84.9 Zystische Fibrose, nicht nher bezeichne		26	weiblich	MEM1	MEM1 Medizin Infektiolog. Stat. 1	10.11.2011	14:04:03	08.11.2011	10.11.2011	2	0	3
PAT00005	FAL00074	23.12.2011	18:59:37	01/Nicht zugeordnet		26	weiblich	C1TR	C1TR Chirurgie Tranplant Normalst.	24.12.2011	00:12:29	23.12.2011	14.02.2012	1	0	1
PAT00005	FAL00074	24.12.2011	00:12:29	01/Nicht zugeordnet		26	weiblich	C1TI	C1TI Chirurgie Transplant ICU	31.12.2011	24:00:00	23.12.2011	14.02.2012	8	0	8
PAT00005	FAL00074	01.01.2012	#	E84.0 Zystische Fibrose mit Lungenmanifestatio		26	weiblich	C1TI	C1TI Chirurgie Transplant ICU	14.02.2012	14:10:00	23.12.2011	14.02.2012	44	0	45
PAT00006	FAL00075	01.04.2005	#	B00.2 Gingivostomatitis herpetica und Pharyngo		20	weiblich	KII2	KII2 Kinder Infektionsabteilung 2	14.04.2005	#	01.04.2005	14.04.2005	13	0	14
PAT00006	FAL00076	21.04.2005	#	D61.0 Angeborene aplastische Anmie		20	weiblich	KIME	KIME Kinder Onkologische Station	22.04.2005	#	21.04.2005	22.04.2005	1	0	2
PAT00006	FAL00077	17.10.2005	#	A63.0 Anogenitale (venerische) Warzen		20	weiblich	FRY2	FRY2 Frauen Gynkologie 2	18.10.2005	#	17.10.2005	18.10.2005	1	0	2
PAT00006	FAL00078	24.10.2005	#	Q83.8 Sonstige angeborene Fehlbildungen der Ma		20	weiblich	PCSO	PCSO Plastik Sonder 11 Nord	28.10.2005	#	24.10.2005	28.10.2005	4	0	5
PAT00006	FAL00078	24.10.2005	#	Q83.8 Sonstige angeborene Fehlbildungen der Ma		20	weiblich	PCKI	PCKI Plastik Kinder 5 Nord	24.10.2005	#	24.10.2005	28.10.2005	0	0	0
PAT00006	FAL00079	31.10.2005	#	N17.9 Akutes Nierenversagen, nicht nher bezei		20	weiblich	PCSO	PCSO Plastik Sonder 11 Nord	03.11.2005	#	31.10.2005	28.11.2005	3	0	3
PAT00006	FAL00079	03.11.2005	#	N17.9 Akutes Nierenversagen, nicht nher bezei		20	weiblich	ANWA	ANWA Allgemeine Intensivstation	10.11.2005	#	31.10.2005	28.11.2005	7	0	7
PAT00006	FAL00079	10.11.2005	#	N17.9 Akutes Nierenversagen, nicht nher bezei		20	weiblich	C1ZC	C1ZC Chirurgie Station ICU VTT	10.11.2005	#	31.10.2005	28.11.2005	0	0	0
PAT00006	FAL00079	10.11.2005	#	N17.9 Akutes Nierenversagen, nicht nher bezei		20	weiblich	PCST	PCST Plastik Station 6 Sd	13.11.2005	#	31.10.2005	28.11.2005	3	0	3
PAT00006	FAL00079	13.11.2005	#	N17.9 Akutes Nierenversagen, nicht nher bezei		20	weiblich	KIME	KIME Kinder Onkologische Station	28.11.2005	#	31.10.2005	28.11.2005	15	0	16
PAT00006	FAL00080	30.01.2006	#	L02.4 Hautabszess, Furunkel und Karbunkel an E	Ja	20	weiblich	KII2	KII2 Kinder Infektionsabteilung 2	06.02.2006	#	30.01.2006	06.03.2006	7	0	7
PAT00006	FAL00080	06.02.2006	#	L02.4 Hautabszess, Furunkel und Karbunkel an E	Ja	20	weiblich	ANWA	ANWA Allgemeine Intensivstation	07.02.2006	#	30.01.2006	06.03.2006	1	0	1
PAT00006	FAL00080	07.02.2006	#	L02.4 Hautabszess, Furunkel und Karbunkel an E	Ja	20	weiblich	KII2	KII2 Kinder Infektionsabteilung 2	14.02.2006	#	30.01.2006	06.03.2006	7	0	7
PAT00006	FAL00080	14.02.2006	#	L02.4 Hautabszess, Furunkel und Karbunkel an E	Ja	20	weiblich	ANWA	ANWA Allgemeine Intensivstation	20.02.2006	#	30.01.2006	06.03.2006	6	0	6
PAT00006	FAL00080	20.02.2006	#	L02.4 Hautabszess, Furunkel und Karbunkel an E	Ja	20	weiblich	KIME	KIME Kinder Onkologische Station	06.03.2006	#	30.01.2006	06.03.2006	14	0	15
PAT00006	FAL00081	31.03.2006	#	A63.0 Anogenitale (venerische) Warzen		20	weiblich	FRY2	FRY2 Frauen Gynkologie 2	31.03.2006	#	31.03.2006	31.03.2006	0	0	1
PAT00006	FAL00082	21.04.2006	#	D61.0 Angeborene aplastische Anmie		20	weiblich	KIME	KIME Kinder Onkologische Station	01.05.2006	#	21.04.2006	01.05.2006	10	0	11
PAT00006	FAL00083	08.05.2006	#	D61.0 Angeborene aplastische Anmie		20	weiblich	KIME	KIME Kinder Onkologische Station	07.06.2006	#	08.05.2006	14.07.2006	30	0	30
PAT00006	FAL00083	08.05.2006	#	D61.0 Angeborene aplastische Anmie		20	weiblich	KIME	KIME Kinder Onkologische Station	08.05.2006	#	08.05.2006	14.07.2006	0	0	0
PAT00006	FAL00083	07.06.2006	#	D61.0 Angeborene aplastische Anmie		20	weiblich	MEIV	MEIV Medizin Intensiv ICU	03.07.2006	#	08.05.2006	14.07.2006	26	0	26
PAT00006	FAL00083	03.07.2006	#	D61.0 Angeborene aplastische Anmie		20	weiblich	MEOB	MEOB Medizin Kardio-Intensiv CCU	04.07.2006	#	08.05.2006	14.07.2006	1	0	1
PAT00006	FAL00083	04.07.2006	#	D61.0 Angeborene aplastische Anmie		20	weiblich	MEH1	MEH1 Medizin Hmatol. Stat. 1 (KMT)	14.07.2006	#	08.05.2006	14.07.2006	10	0	11
PAT00006	FAL00084	17.08.2006	#	C92.0 Akute myeloblastische Leukmie [AML]		20	weiblich	METH	METH Medizin Tagesklinik IM V	17.08.2006	#	17.08.2006	17.08.2006	0	0	1
PAT00006	FAL00085	05.09.2006	#	D61.0 Angeborene aplastische Anmie		20	weiblich	METH	METH Medizin Tagesklinik IM V	05.09.2006	#	05.09.2006	05.09.2006	0	0	1
PAT00006	FAL00086	11.09.2006	#	D61.0 Angeborene aplastische Anmie		20	weiblich	MEM1	MEM1 Medizin Infektiolog. Stat. 1	12.09.2006	#	11.09.2006	07.11.2006	1	0	1
PAT00006	FAL00086	12.09.2006	#	D61.0 Angeborene aplastische Anmie		20	weiblich	MEH1	MEH1 Medizin Hmatol. Stat. 1 (KMT)	22.09.2006	#	11.09.2006	07.11.2006	10	0	10
PAT00006	FAL00086	22.09.2006	#	D61.0 Angeborene aplastische Anmie		20	weiblich	MEKT	MEKT Medizin Hmatologische Stat. 2	20.10.2006	#	11.09.2006	07.11.2006	28	0	28
PAT00006	FAL00086	20.10.2006	#	D61.0 Angeborene aplastische Anmie		20	weiblich	MEIV	MEIV Medizin Intensiv ICU	07.11.2006	#	11.09.2006	07.11.2006	18	0	19
PAT00007	FAL00087	18.03.2005	#	E84.9 Zystische Fibrose, nicht nher bezeichne		19	mnnlich	KIBE	KIBE Kinder Beobachtungsstation	22.03.2005	#	18.03.2005	06.04.2005	4	0	4
PAT00007	FAL00088	12.05.2005	#	E84.0 Zystische Fibrose mit Lungenmanifestatio		19	mnnlich	KIBE	KIBE Kinder Beobachtungsstation	12.05.2005	#	12.05.2005	12.05.2005	0	0	1
PAT00007	FAL00089	11.08.2005	#	E84.9 Zystische Fibrose, nicht nher bezeichne		19	mnnlich	KIBE	KIBE Kinder Beobachtungsstation	11.08.2005	#	11.08.2005	11.08.2005	0	0	1
PAT00007	FAL00090	14.11.2005	#	E84.9 Zystische Fibrose, nicht nher bezeichne		19	mnnlich	KIBE	KIBE Kinder Beobachtungsstation	14.11.2005	#	14.11.2005	14.11.2005	0	0	1
PAT00007	FAL00091	09.02.2006	#	E84.9 Zystische Fibrose, nicht nher bezeichne		19	mnnlich	KIBE	KIBE Kinder Beobachtungsstation	09.02.2006	#	09.02.2006	09.02.2006	0	0	1
PAT00007	FAL00092	18.05.2006	#	E84.8 Zystische Fibrose mit sonstigen Manifest		20	mnnlich	KIBE	KIBE Kinder Beobachtungsstation	18.05.2006	#	18.05.2006	18.05.2006	0	0	1
PAT00007	FAL00093	11.08.2006	#	E84.8 Zystische Fibrose mit sonstigen Manifest		20	mnnlich	KIBE	KIBE Kinder Beobachtungsstation	11.08.2006	#	11.08.2006	11.08.2006	0	0	1
PAT00007	FAL00094	15.11.2006	#	E84.9 Zystische Fibrose, nicht nher bezeichne		20	mnnlich	KIB3	KIB3 Kinder Station B Pd.III	15.11.2006	#	15.11.2006	15.11.2006	0	0	1
PAT00007	FAL00095	14.02.2007	#	E84.9 Zystische Fibrose, nicht nher bezeichne		20	mnnlich	KIB3	KIB3 Kinder Station B Pd.III	14.02.2007	#	14.02.2007	14.02.2007	0	0	1
PAT00007	FAL00096	02.07.2007	#	E84.9 Zystische Fibrose, nicht nher bezeichne		21	mnnlich	KIB3	KIB3 Kinder Station B Pd.III	23.07.2007	#	02.07.2007	23.07.2007	21	0	22
PAT00007	FAL00096	02.07.2007	#	E84.9 Zystische Fibrose, nicht nher bezeichne		21	mnnlich	KIB2	KIB2 Kinder Station B Pd. II	02.07.2007	#	02.07.2007	23.07.2007	0	0	0
PAT00007	FAL00097	20.08.2007	#	E84.9 Zystische Fibrose, nicht nher bezeichne		21	mnnlich	KIB3	KIB3 Kinder Station B Pd.III	24.09.2007	#	20.08.2007	24.09.2007	35	0	36
PAT00007	FAL00098	29.10.2007	#	E84.9 Zystische Fibrose, nicht nher bezeichne	Ja	21	mnnlich	KIB3	KIB3 Kinder Station B Pd.III	19.11.2007	#	29.10.2007	06.12.2007	21	0	21
PAT00007	FAL00098	19.11.2007	#	E84.9 Zystische Fibrose, nicht nher bezeichne	Ja	21	mnnlich	KIPI	KIPI Kinder Pdiatr. Intensiv (ICU)	06.12.2007	#	29.10.2007	06.12.2007	17	0	18
PAT00008	FAL00099	14.02.2005	#	E10.9 Primr insulinabhngiger Diabetes mellit	Ja	18	mnnlich	KIBE	KIBE Kinder Beobachtungsstation	18.02.2005	#	14.02.2005	18.02.2005	4	0	5
PAT00008	FAL00100	25.05.2007	#	F13.0 Psychische und Verhaltensstrungen durch		20	mnnlich	MEIV	MEIV Medizin Intensiv ICU	25.05.2007	#	25.05.2007	25.05.2007	0	0	1
PAT00008	FAL00101	21.06.2012	18:47:50	L08.9 Lokale Infektion der Haut und der Unterh		25	mnnlich	PCST	PCST Plastik Station 6 Sd	02.07.2012	11:46:05	21.06.2012	02.07.2012	11	0	12
PAT00009	FAL00102	15.09.2005	#	E10.9 Primr insulinabhngiger Diabetes mellit	Ja	18	mnnlich	KIBE	KIBE Kinder Beobachtungsstation	18.09.2005	#	15.09.2005	18.09.2005	3	0	4
PAT00010	FAL00103	28.03.2006	#	E10.1 Primr insulinabhngiger Diabetes mellit	Ja	17	mnnlich	KIBE	KIBE Kinder Beobachtungsstation	01.04.2006	#	28.03.2006	01.04.2006	4	0	5
PAT00011	FAL00104	10.07.2006	#	E10.9 Primr insulinabhngiger Diabetes mellit	Ja	17	weiblich	KIBE	KIBE Kinder Beobachtungsstation	13.07.2006	#	10.07.2006	13.07.2006	3	0	4
PAT00011	FAL00105	11.02.2010	11:35:23	F33.2 Rezidivierende depressive Strung, gegen		21	weiblich	PSPS	PSPS Psychiatrie Psychosomatik 5	02.03.2010	13:04:22	11.02.2010	02.03.2010	19	0	20
PAT00011	FAL00106	03.03.2010	09:28:45	F43.2 Anpassungsstrungen		21	weiblich	PSPS	PSPS Psychiatrie Psychosomatik 5	05.03.2010	23:59:00	03.03.2010	05.03.2010	2	0	3
PAT00012	FAL00107	11.10.2006	#	E10.9 Primr insulinabhngiger Diabetes mellit	Ja	17	weiblich	KIBE	KIBE Kinder Beobachtungsstation	13.10.2006	#	11.10.2006	13.10.2006	2	0	3
PAT00013	FAL00108	01.02.2005	#	E84.9 Zystische Fibrose, nicht nher bezeichne		16	weiblich	KIBE	KIBE Kinder Beobachtungsstation	15.02.2005	#	01.02.2005	15.02.2005	14	0	15
PAT00013	FAL00109	08.06.2005	#	E84.9 Zystische Fibrose, nicht nher bezeichne		16	weiblich	KIBE	KIBE Kinder Beobachtungsstation	21.06.2005	#	08.06.2005	29.06.2005	13	0	13
PAT00013	FAL00110	27.12.2005	#	E84.9 Zystische Fibrose, nicht nher bezeichne		16	weiblich	KIBE	KIBE Kinder Beobachtungsstation	31.12.2005	#	27.12.2005	10.01.2006	5	0	5
PAT00013	FAL00110	01.01.2006	#	E84.9 Zystische Fibrose, nicht nher bezeichne		16	weiblich	KIBE	KIBE Kinder Beobachtungsstation	10.01.2006	#	27.12.2005	10.01.2006	9	0	10
PAT00013	FAL00111	10.04.2006	#	E84.9 Zystische Fibrose, nicht nher bezeichne		16	weiblich	KIBE	KIBE Kinder Beobachtungsstation	24.04.2006	#	10.04.2006	24.04.2006	14	0	15
PAT00013	FAL00112	28.12.2006	#	E84.0 Zystische Fibrose mit Lungenmanifestatio	Ja	17	weiblich	KIB3	KIB3 Kinder Station B Pd.III	31.12.2006	#	28.12.2006	11.01.2007	4	0	4
PAT00013	FAL00112	01.01.2007	#	E84.0 Zystische Fibrose mit Lungenmanifestatio	Ja	17	weiblich	KIB3	KIB3 Kinder Station B Pd.III	11.01.2007	#	28.12.2006	11.01.2007	10	0	11
PAT00013	FAL00113	16.04.2007	#	E84.9 Zystische Fibrose, nicht nher bezeichne		17	weiblich	KIB3	KIB3 Kinder Station B Pd.III	07.05.2007	#	16.04.2007	07.05.2007	21	0	22
PAT00013	FAL00114	03.07.2007	#	E84.9 Zystische Fibrose, nicht nher bezeichne		17	weiblich	KIB3	KIB3 Kinder Station B Pd.III	24.07.2007	#	03.07.2007	24.07.2007	21	0	22
PAT00013	FAL00115	10.08.2007	#	E84.9 Zystische Fibrose, nicht nher bezeichne		17	weiblich	KIB3	KIB3 Kinder Station B Pd.III	07.09.2007	#	10.08.2007	07.09.2007	28	0	29
PAT00013	FAL00116	27.12.2007	#	E84.9 Zystische Fibrose, nicht nher bezeichne		18	weiblich	KIB3	KIB3 Kinder Station B Pd.III	31.12.2007	#	27.12.2007	10.01.2008	5	0	5
PAT00013	FAL00116	01.01.2008	#	E84.9 Zystische Fibrose, nicht nher bezeichne		18	weiblich	KIB3	KIB3 Kinder Station B Pd.III	10.01.2008	#	27.12.2007	10.01.2008	9	0	10
PAT00013	FAL00117	03.03.2008	#	E84.9 Zystische Fibrose, nicht nher bezeichne		18	weiblich	KIB3	KIB3 Kinder Station B Pd.III	01.04.2008	#	03.03.2008	01.04.2008	29	0	30
PAT00013	FAL00118	25.04.2008	#	E84.9 Zystische Fibrose, nicht nher bezeichne		18	weiblich	KIB3	KIB3 Kinder Station B Pd.III	02.05.2008	#	25.04.2008	16.05.2008	7	0	7
PAT00013	FAL00118	02.05.2008	#	E84.9 Zystische Fibrose, nicht nher bezeichne		18	weiblich	KIPI	KIPI Kinder Pdiatr. Intensiv (ICU)	04.05.2008	#	25.04.2008	16.05.2008	2	0	2
PAT00013	FAL00118	04.05.2008	#	E84.9 Zystische Fibrose, nicht nher bezeichne		18	weiblich	KIB3	KIB3 Kinder Station B Pd.III	16.05.2008	#	25.04.2008	16.05.2008	12	0	13
PAT00013	FAL00119	15.06.2008	#	E84.8 Zystische Fibrose mit sonstigen Manifest		18	weiblich	KIB3	KIB3 Kinder Station B Pd.III	07.07.2008	#	15.06.2008	07.07.2008	22	0	23
PAT00013	FAL00120	04.09.2008	#	E84.9 Zystische Fibrose, nicht nher bezeichne		18	weiblich	KIB3	KIB3 Kinder Station B Pd.III	02.10.2008	#	04.09.2008	02.10.2008	28	0	29
PAT00013	FAL00121	31.10.2008	#	E84.8 Zystische Fibrose mit sonstigen Manifest		19	weiblich	KIB3	KIB3 Kinder Station B Pd.III	28.11.2008	#	31.10.2008	28.11.2008	28	0	29
PAT00013	FAL00122	06.01.2009	#	E84.9 Zystische Fibrose, nicht nher bezeichne		19	weiblich	KIB3	KIB3 Kinder Station B Pd.III	03.02.2009	#	06.01.2009	03.02.2009	28	0	29
PAT00013	FAL00123	28.02.2009	#	E84.8 Zystische Fibrose mit sonstigen Manifest		19	weiblich	KIB3	KIB3 Kinder Station B Pd.III	10.03.2009	#	28.02.2009	10.03.2009	10	0	11
PAT00013	FAL00124	09.06.2009	#	E84.9 Zystische Fibrose, nicht nher bezeichne		19	weiblich	KIN3	KIN3 Kinder Station A Pd. III	24.06.2009	#	09.06.2009	24.06.2009	15	0	16
PAT00013	FAL00125	01.10.2009	#	E84.9 Zystische Fibrose, nicht nher bezeichne		19	weiblich	KIN3	KIN3 Kinder Station A Pd. III	22.10.2009	#	01.10.2009	22.10.2009	21	0	22
PAT00013	FAL00126	03.12.2009	#	E84.9 Zystische Fibrose, nicht nher bezeichne		20	weiblich	KIN3	KIN3 Kinder Station A Pd. III	17.12.2009	#	03.12.2009	17.12.2009	14	0	15
PAT00013	FAL00127	05.02.2010	14:56:01	E84.9 Zystische Fibrose, nicht nher bezeichne		20	weiblich	KIN3	KIN3 Kinder Station A Pd. III	24.02.2010	12:35:55	05.02.2010	24.02.2010	19	0	20
PAT00013	FAL00128	29.04.2010	12:24:06	E84.9 Zystische Fibrose, nicht nher bezeichne		20	weiblich	KIN3	KIN3 Kinder Station A Pd. III	27.05.2010	15:18:49	29.04.2010	27.05.2010	28	0	29
PAT00013	FAL00129	02.09.2010	10:51:12	E84.9 Zystische Fibrose, nicht nher bezeichne		20	weiblich	KIN3	KIN3 Kinder Station A Pd. III	23.09.2010	13:53:07	02.09.2010	23.09.2010	21	0	22
PAT00013	FAL00130	11.11.2010	15:41:22	E84.9 Zystische Fibrose, nicht nher bezeichne		21	weiblich	KIN3	KIN3 Kinder Station A Pd. III	25.11.2010	14:45:25	11.11.2010	25.11.2010	14	0	15
PAT00013	FAL00131	17.02.2011	12:44:35	E84.9 Zystische Fibrose, nicht nher bezeichne		21	weiblich	KIN3	KIN3 Kinder Station A Pd. III	03.03.2011	14:38:29	17.02.2011	03.03.2011	14	0	15
PAT00013	FAL00132	20.05.2011	10:54:23	E84.9 Zystische Fibrose, nicht nher bezeichne		21	weiblich	KIN3	KIN3 Kinder Station A Pd. III	10.06.2011	13:51:21	20.05.2011	10.06.2011	21	0	22
PAT00013	FAL00133	01.09.2011	10:54:38	E84.9 Zystische Fibrose, nicht nher bezeichne		21	weiblich	KIN3	KIN3 Kinder Station A Pd. III	15.09.2011	12:35:45	01.09.2011	15.09.2011	14	0	15
PAT00013	FAL00134	09.12.2011	10:56:37	E84.9 Zystische Fibrose, nicht nher bezeichne		22	weiblich	KIN3	KIN3 Kinder Station A Pd. III	23.12.2011	13:07:01	09.12.2011	23.12.2011	14	0	15
PAT00013	FAL00135	24.02.2012	16:46:26	E84.9 Zystische Fibrose, nicht nher bezeichne		22	weiblich	KIN3	KIN3 Kinder Station A Pd. III	05.03.2012	14:41:00	24.02.2012	05.03.2012	10	0	11
PAT00013	FAL00136	24.05.2012	11:38:03	E84.9 Zystische Fibrose, nicht nher bezeichne		22	weiblich	KIN3	KIN3 Kinder Station A Pd. III	04.06.2012	17:03:45	24.05.2012	04.06.2012	11	0	12
PAT00013	FAL00137	23.08.2012	11:10:30	E84.9 Zystische Fibrose, nicht nher bezeichne		22	weiblich	KIN3	KIN3 Kinder Station A Pd. III	03.09.2012	14:22:01	23.08.2012	03.09.2012	11	0	12
PAT00013	FAL00138	02.11.2012	10:10:21	E84.9 Zystische Fibrose, nicht nher bezeichne		23	weiblich	KIN3	KIN3 Kinder Station A Pd. III	14.11.2012	14:41:59	02.11.2012	14.11.2012	12	0	13
PAT00013	FAL00139	07.02.2013	11:15:17	E84.9 Zystische Fibrose, nicht nher bezeichne		23	weiblich	KIN3	KIN3 Kinder Station A Pd. III	18.02.2013	13:10:50	07.02.2013	18.02.2013	11	0	12
PAT00013	FAL00140	24.05.2013	11:58:00	E84.9 Zystische Fibrose, nicht nher bezeichne		23	weiblich	MEM1	MEM1 Medizin Infektiolog. Stat. 1	07.06.2013	15:13:45	24.05.2013	07.06.2013	14	0	15
PAT00013	FAL00141	05.08.2013	11:25:58	E84.0 Zystische Fibrose mit Lungenmanifestatio		23	weiblich	MEM1	MEM1 Medizin Infektiolog. Stat. 1	07.08.2013	15:20:53	05.08.2013	22.08.2013	2	0	2
PAT00013	FAL00141	07.08.2013	15:20:53	E84.0 Zystische Fibrose mit Lungenmanifestatio		23	weiblich	ANAK	ANAK Postoperative Ansthesiestat.	08.08.2013	07:45:26	05.08.2013	22.08.2013	1	0	1
PAT00013	FAL00141	08.08.2013	07:45:26	E84.0 Zystische Fibrose mit Lungenmanifestatio		23	weiblich	MEM1	MEM1 Medizin Infektiolog. Stat. 1	22.08.2013	16:02:55	05.08.2013	22.08.2013	14	0	15
PAT00013	FAL00142	11.10.2013	08:49:03	B37.7 Candida-Sepsis		23	weiblich	KIN3	KIN3 Kinder Station A Pd. III	16.10.2013	01:50:15	11.10.2013	20.11.2013	5	0	5
PAT00013	FAL00142	16.10.2013	01:50:15	B37.7 Candida-Sepsis		23	weiblich	MEIV	MEIV Medizin Intensiv ICU	18.10.2013	14:14:47	11.10.2013	20.11.2013	2	0	2
PAT00013	FAL00142	18.10.2013	14:14:47	B37.7 Candida-Sepsis		23	weiblich	MEM1	MEM1 Medizin Infektiolog. Stat. 1	09.11.2013	09:04:06	11.10.2013	20.11.2013	22	0	22
PAT00013	FAL00142	09.11.2013	09:04:06	B37.7 Candida-Sepsis		23	weiblich	MEOB	MEOB Medizin Kardio-Intensiv CCU	09.11.2013	09:12:06	11.10.2013	20.11.2013	0	0	0
PAT00013	FAL00142	09.11.2013	09:12:06	B37.7 Candida-Sepsis		23	weiblich	MEIV	MEIV Medizin Intensiv ICU	20.11.2013	13:56:00	11.10.2013	20.11.2013	11	0	12
PAT00014	FAL00143	08.08.2006	#	E10.9 Primr insulinabhngiger Diabetes mellit	Ja	16	weiblich	KIBE	KIBE Kinder Beobachtungsstation	14.08.2006	#	08.08.2006	14.08.2006	6	0	7
PAT00014	FAL00144	26.05.2008	#	E10.9 Primr insulinabhngiger Diabetes mellit	Ja	18	weiblich	KIB1	KIB1 Kinder Station B Pd. I	29.05.2008	#	26.05.2008	29.05.2008	3	0	4
PAT00014	FAL00145	03.03.2009	#	E10.9 Primr insulinabhngiger Diabetes mellit	Ja	19	weiblich	KIB1	KIB1 Kinder Station B Pd. I	05.03.2009	#	03.03.2009	05.03.2009	2	0	3
PAT00014	FAL00146	27.12.2009	#	E14.1 Nicht nher bezeichneter Diabetes mellit		19	weiblich	MEOB	MEOB Medizin Kardio-Intensiv CCU	27.12.2009	#	27.12.2009	31.12.2009	0	0	0
PAT00014	FAL00146	27.12.2009	#	E14.1 Nicht nher bezeichneter Diabetes mellit		19	weiblich	KIB1	KIB1 Kinder Station B Pd. I	31.12.2009	#	27.12.2009	31.12.2009	4	0	5
PAT00014	FAL00146	27.12.2009	#	E14.1 Nicht nher bezeichneter Diabetes mellit		19	weiblich	MEIV	MEIV Medizin Intensiv ICU	27.12.2009	#	27.12.2009	31.12.2009	0	0	0
PAT00014	FAL00147	24.08.2010	15:21:36	E14.9 Nicht nher bezeichneter Diabetes mellit	Ja	20	weiblich	KIB1	KIB1 Kinder Station B Pd. I	26.08.2010	12:51:49	24.08.2010	26.08.2010	2	0	3
PAT00014	FAL00148	10.08.2011	10:54:09	E10.0 Primr insulinabhngiger Diabetes mellit	Ja	21	weiblich	KIB1	KIB1 Kinder Station B Pd. I	13.08.2011	11:56:29	10.08.2011	13.08.2011	3	0	4
PAT00015	FAL00149	02.01.2008	#	E10.5 Primr insulinabhngiger Diabetes mellit	Ja	16	weiblich	KIB1	KIB1 Kinder Station B Pd. I	06.01.2008	#	02.01.2008	06.01.2008	4	0	5
PAT00015	FAL00150	19.06.2008	#	E10.1 Primr insulinabhngiger Diabetes mellit	Ja	17	weiblich	KIB1	KIB1 Kinder Station B Pd. I	20.06.2008	#	19.06.2008	20.06.2008	1	0	2
PAT00016	FAL00151	26.01.2009	#	E11.9 Nicht primr insulinabhngiger Diabetes	Ja	17	mnnlich	KIB1	KIB1 Kinder Station B Pd. I	29.01.2009	#	26.01.2009	29.01.2009	3	0	4
PAT00017	FAL00152	03.08.2006	#	E10.1 Primr insulinabhngiger Diabetes mellit	Ja	14	weiblich	KIBE	KIBE Kinder Beobachtungsstation	03.08.2006	#	03.08.2006	03.08.2006	0	0	1
PAT00017	FAL00153	16.04.2008	#	S63.3 Traumatische Ruptur von Bndern des Hand		16	weiblich	UNKI	UNKI Unfall Kinder 5 Nord	21.04.2008	#	16.04.2008	21.04.2008	5	0	6
PAT00017	FAL00154	23.07.2008	#	E10.1 Primr insulinabhngiger Diabetes mellit	Ja	16	weiblich	KIB1	KIB1 Kinder Station B Pd. I	29.07.2008	#	23.07.2008	29.07.2008	6	0	7
PAT00017	FAL00155	09.02.2009	#	E10.1 Primr insulinabhngiger Diabetes mellit	Ja	17	weiblich	KIB1	KIB1 Kinder Station B Pd. I	11.02.2009	#	09.02.2009	11.02.2009	2	0	3
PAT00017	FAL00156	03.02.2011	16:06:45	E05.0 Hyperthyreose mit diffuser Struma		19	weiblich	MENS	MENS Medizin Notfallstation MZA	04.02.2011	11:13:32	03.02.2011	08.02.2011	1	0	1
PAT00017	FAL00156	04.02.2011	11:13:32	E05.0 Hyperthyreose mit diffuser Struma		19	weiblich	MEOS	MEOS Medizin Station Innere Med. I	08.02.2011	15:13:46	03.02.2011	08.02.2011	4	0	5
PAT00018	FAL00157	17.11.2009	#	E10.0 Primr insulinabhngiger Diabetes mellit	Ja	17	mnnlich	KIB1	KIB1 Kinder Station B Pd. I	25.11.2009	#	17.11.2009	25.11.2009	8	0	9
PAT00018	FAL00158	22.04.2012	14:28:27	E10.0 Primr insulinabhngiger Diabetes mellit		19	mnnlich	MENS	MENS Medizin Notfallstation MZA	23.04.2012	09:31:07	22.04.2012	24.04.2012	1	0	1
PAT00018	FAL00158	23.04.2012	09:31:07	E10.0 Primr insulinabhngiger Diabetes mellit		19	mnnlich	MEOS	MEOS Medizin Station Innere Med. I	24.04.2012	15:09:18	22.04.2012	24.04.2012	1	0	2
PAT00018	FAL00159	19.02.2013	10:13:49	E10.9 Primr insulinabhngiger Diabetes mellit		20	mnnlich	MEOS	MEOS Medizin Station Innere Med. I	21.02.2013	11:33:15	19.02.2013	21.02.2013	2	0	3
PAT00019	FAL00160	27.07.2010	01:39:19	E10.0 Primr insulinabhngiger Diabetes mellit	Ja	17	mnnlich	KIB1	KIB1 Kinder Station B Pd. I	27.07.2010	13:33:16	27.07.2010	27.07.2010	0	0	1
PAT00020	FAL00161	06.09.2009	#	E10.1 Primr insulinabhngiger Diabetes mellit	Ja	16	weiblich	KIB1	KIB1 Kinder Station B Pd. I	12.09.2009	#	06.09.2009	12.09.2009	6	0	7
PAT00020	FAL00162	02.01.2012	13:44:41	E10.9 Primr insulinabhngiger Diabetes mellit	Ja	19	weiblich	KIB1	KIB1 Kinder Station B Pd. I	05.01.2012	13:00:33	02.01.2012	05.01.2012	3	0	4
PAT00021	FAL00163	25.07.2005	#	E10.9 Primr insulinabhngiger Diabetes mellit	Ja	13	weiblich	KIBE	KIBE Kinder Beobachtungsstation	29.07.2005	#	25.07.2005	29.07.2005	4	0	5
PAT00021	FAL00164	06.05.2006	#	E10.9 Primr insulinabhngiger Diabetes mellit	Ja	13	weiblich	KIBE	KIBE Kinder Beobachtungsstation	08.05.2006	#	06.05.2006	08.05.2006	2	0	3
PAT00021	FAL00165	18.02.2008	#	E10.1 Primr insulinabhngiger Diabetes mellit	Ja	15	weiblich	KIB1	KIB1 Kinder Station B Pd. I	22.02.2008	#	18.02.2008	22.02.2008	4	0	5
PAT00021	FAL00166	23.11.2009	#	E10.1 Primr insulinabhngiger Diabetes mellit	Ja	17	weiblich	KIB1	KIB1 Kinder Station B Pd. I	25.11.2009	#	23.11.2009	25.11.2009	2	0	3
PAT00021	FAL00167	28.10.2010	13:33:11	E14.1 Nicht nher bezeichneter Diabetes mellit	Ja	18	weiblich	KIB1	KIB1 Kinder Station B Pd. I	01.11.2010	14:40:05	28.10.2010	01.11.2010	4	0	5
PAT00021	FAL00168	10.03.2013	00:26:02	E10.9 Primr insulinabhngiger Diabetes mellit		20	weiblich	MENS	MENS Medizin Notfallstation MZA	10.03.2013	10:33:28	10.03.2013	10.03.2013	0	0	1
PAT00021	FAL00169	01.09.2013	04:27:46	F10.0 Psychische und Verhaltensstrungen durch		20	weiblich	MENS	MENS Medizin Notfallstation MZA	01.09.2013	12:28:20	01.09.2013	01.09.2013	0	0	1
PAT00022	FAL00170	11.03.2009	#	K61.0 Analabszess		16	weiblich	C1KI	C1KI Chirurgie Kinderstat. VTT	12.03.2009	#	11.03.2009	12.03.2009	1	0	2
PAT00022	FAL00171	29.09.2010	15:18:12	E10.0 Primr insulinabhngiger Diabetes mellit	Ja	17	weiblich	KIB1	KIB1 Kinder Station B Pd. I	04.10.2010	14:20:05	29.09.2010	04.10.2010	5	0	6
PAT00023	FAL00172	25.07.2005	#	E10.9 Primr insulinabhngiger Diabetes mellit	Ja	13	mnnlich	KIBE	KIBE Kinder Beobachtungsstation	25.07.2005	#	25.07.2005	30.07.2005	0	0	0
PAT00023	FAL00173	15.10.2008	#	E10.9 Primr insulinabhngiger Diabetes mellit	Ja	15	mnnlich	KIB1	KIB1 Kinder Station B Pd. I	19.10.2008	#	15.10.2008	19.10.2008	4	0	5
PAT00024	FAL00174	10.05.2005	#	E10.9 Primr insulinabhngiger Diabetes mellit	Ja	13	mnnlich	KIBE	KIBE Kinder Beobachtungsstation	15.05.2005	#	10.05.2005	15.05.2005	5	0	6
PAT00024	FAL00175	09.07.2008	#	E10.9 Primr insulinabhngiger Diabetes mellit	Ja	15	mnnlich	KIB1	KIB1 Kinder Station B Pd. I	14.07.2008	#	09.07.2008	14.07.2008	5	0	6
PAT00025	FAL00176	18.04.2009	#	T50.9 Vergiftung: Sonstige und n. n. bez. Arzn		15	mnnlich	KIN1	KIN1 Kinder Station A Pd. I	18.04.2009	#	18.04.2009	18.04.2009	0	0	1
PAT00025	FAL00177	19.07.2010	14:15:34	E11.9 Nicht primr insulinabhngiger Diabetes	Ja	17	mnnlich	KIB1	KIB1 Kinder Station B Pd. I	21.07.2010	11:40:24	19.07.2010	21.07.2010	2	0	3
PAT00026	FAL00178	28.07.2005	#	A09 Diarrhoe und Gastroenteritis, vermutlich		12	weiblich	KIBE	KIBE Kinder Beobachtungsstation	03.08.2005	#	28.07.2005	03.08.2005	6	0	7
PAT00026	FAL00179	18.12.2005	#	E10.1 Primr insulinabhngiger Diabetes mellit	Ja	12	weiblich	KIBE	KIBE Kinder Beobachtungsstation	23.12.2005	#	18.12.2005	23.12.2005	5	0	6
PAT00026	FAL00180	11.08.2006	#	E10.1 Primr insulinabhngiger Diabetes mellit	Ja	13	weiblich	KIBE	KIBE Kinder Beobachtungsstation	17.08.2006	#	11.08.2006	17.08.2006	6	0	7
PAT00026	FAL00181	02.01.2007	#	E10.1 Primr insulinabhngiger Diabetes mellit	Ja	13	weiblich	KIB1	KIB1 Kinder Station B Pd. I	08.01.2007	#	02.01.2007	08.01.2007	6	0	7
PAT00026	FAL00182	15.05.2007	#	E10.1 Primr insulinabhngiger Diabetes mellit	Ja	14	weiblich	KIB1	KIB1 Kinder Station B Pd. I	21.05.2007	#	15.05.2007	21.05.2007	6	0	7
PAT00026	FAL00183	31.10.2007	#	E10.1 Primr insulinabhngiger Diabetes mellit	Ja	14	weiblich	KIB1	KIB1 Kinder Station B Pd. I	05.11.2007	#	31.10.2007	05.11.2007	5	0	6
PAT00026	FAL00184	28.12.2007	#	E10.1 Primr insulinabhngiger Diabetes mellit	Ja	14	weiblich	KIB1	KIB1 Kinder Station B Pd. I	31.12.2007	#	28.12.2007	02.01.2008	4	0	4
PAT00026	FAL00184	28.12.2007	#	E10.1 Primr insulinabhngiger Diabetes mellit	Ja	14	weiblich	KIB2	KIB2 Kinder Station B Pd. II	28.12.2007	#	28.12.2007	02.01.2008	0	0	0
PAT00026	FAL00184	01.01.2008	#	E10.1 Primr insulinabhngiger Diabetes mellit	Ja	14	weiblich	KIB1	KIB1 Kinder Station B Pd. I	02.01.2008	#	28.12.2007	02.01.2008	1	0	2
PAT00026	FAL00185	04.05.2008	#	E87.2 Azidose		15	weiblich	KIPI	KIPI Kinder Pdiatr. Intensiv (ICU)	05.05.2008	#	04.05.2008	09.05.2008	1	0	1
PAT00026	FAL00185	05.05.2008	#	E87.2 Azidose		15	weiblich	KIB1	KIB1 Kinder Station B Pd. I	09.05.2008	#	04.05.2008	09.05.2008	4	0	5
PAT00026	FAL00186	08.08.2008	#	E10.1 Primr insulinabhngiger Diabetes mellit	Ja	15	weiblich	KIB1	KIB1 Kinder Station B Pd. I	09.08.2008	#	08.08.2008	09.08.2008	1	0	2
PAT00026	FAL00187	03.09.2008	#	E10.9 Primr insulinabhngiger Diabetes mellit	Ja	15	weiblich	KIB1	KIB1 Kinder Station B Pd. I	06.09.2008	#	03.09.2008	06.09.2008	3	0	4
PAT00026	FAL00188	11.06.2013	06:52:32	A63.0 Anogenitale (venerische) Warzen		20	weiblich	FRTG	FRTG Frauen Tagesklinik Gyn IV	11.06.2013	15:43:45	11.06.2013	11.06.2013	0	0	1
PAT00027	FAL00189	17.07.2005	#	E10.9 Primr insulinabhngiger Diabetes mellit	Ja	12	weiblich	KIBE	KIBE Kinder Beobachtungsstation	18.07.2005	#	17.07.2005	18.07.2005	1	0	2
PAT00027	FAL00190	16.04.2007	#	E10.9 Primr insulinabhngiger Diabetes mellit	Ja	13	weiblich	KIB1	KIB1 Kinder Station B Pd. I	19.04.2007	#	16.04.2007	19.04.2007	3	0	4
PAT00027	FAL00191	01.06.2008	#	E10.1 Primr insulinabhngiger Diabetes mellit	Ja	15	weiblich	KIB1	KIB1 Kinder Station B Pd. I	03.06.2008	#	01.06.2008	03.06.2008	2	0	3
PAT00027	FAL00192	30.10.2010	03:49:14	S06.0 Gehirnerschtterung	Ja	17	weiblich	KIB1	KIB1 Kinder Station B Pd. I	30.10.2010	14:03:36	30.10.2010	30.10.2010	0	0	1
PAT00028	FAL00193	16.10.2009	#	F10.0 Psychische und Verhaltensstrungen durch	Ja	16	mnnlich	KIB1	KIB1 Kinder Station B Pd. I	21.10.2009	#	16.10.2009	21.10.2009	5	0	6
PAT00028	FAL00194	01.12.2010	22:00:45	E10.1 Primr insulinabhngiger Diabetes mellit	Ja	17	mnnlich	KIB1	KIB1 Kinder Station B Pd. I	06.12.2010	15:08:21	01.12.2010	06.12.2010	5	0	6
PAT00028	FAL00195	07.04.2011	11:38:04	E10.1 Primr insulinabhngiger Diabetes mellit	Ja	17	mnnlich	KIB1	KIB1 Kinder Station B Pd. I	12.04.2011	14:39:37	07.04.2011	12.04.2011	5	0	6
PAT00028	FAL00196	21.06.2011	23:17:51	E10.1 Primr insulinabhngiger Diabetes mellit	Ja	17	mnnlich	KIB1	KIB1 Kinder Station B Pd. I	27.06.2011	15:07:13	21.06.2011	27.06.2011	6	0	7
PAT00028	FAL00197	06.08.2011	17:52:07	E87.2 Azidose		18	mnnlich	MENS	MENS Medizin Notfallstation MZA	07.08.2011	08:42:08	06.08.2011	10.08.2011	1	0	1
PAT00028	FAL00197	07.08.2011	08:42:08	E87.2 Azidose		18	mnnlich	MEOS	MEOS Medizin Station Innere Med. I	10.08.2011	13:07:05	06.08.2011	10.08.2011	3	0	4
PAT00028	FAL00198	08.10.2011	13:10:51	E14.1 Nicht nher bezeichneter Diabetes mellit		18	mnnlich	MENS	MENS Medizin Notfallstation MZA	09.10.2011	09:05:27	08.10.2011	11.10.2011	1	0	1
PAT00028	FAL00198	09.10.2011	09:05:27	E14.1 Nicht nher bezeichneter Diabetes mellit		18	mnnlich	MEOS	MEOS Medizin Station Innere Med. I	11.10.2011	14:08:04	08.10.2011	11.10.2011	2	0	3
PAT00028	FAL00199	27.12.2011	16:46:39	E14.1 Nicht nher bezeichneter Diabetes mellit		18	mnnlich	MEOS	MEOS Medizin Station Innere Med. I	30.12.2011	10:44:52	27.12.2011	30.12.2011	3	0	4
PAT00028	FAL00200	08.01.2012	22:17:12	E10.1 Primr insulinabhngiger Diabetes mellit		18	mnnlich	MENS	MENS Medizin Notfallstation MZA	09.01.2012	12:57:30	08.01.2012	10.01.2012	1	0	1
PAT00028	FAL00200	09.01.2012	12:57:30	E10.1 Primr insulinabhngiger Diabetes mellit		18	mnnlich	MEOS	MEOS Medizin Station Innere Med. I	10.01.2012	19:00:00	08.01.2012	10.01.2012	1	0	2
PAT00028	FAL00201	24.01.2012	18:35:25	E10.1 Primr insulinabhngiger Diabetes mellit		18	mnnlich	MENS	MENS Medizin Notfallstation MZA	25.01.2012	16:00:34	24.01.2012	26.01.2012	1	0	1
PAT00028	FAL00201	25.01.2012	16:00:34	E10.1 Primr insulinabhngiger Diabetes mellit		18	mnnlich	MEOS	MEOS Medizin Station Innere Med. I	26.01.2012	15:45:28	24.01.2012	26.01.2012	1	0	2
PAT00028	FAL00202	27.01.2012	15:46:13	F43.0 Akute Belastungsreaktion		18	mnnlich	PSMA	PSMA Psychiatrie Station 2	28.01.2012	15:11:38	27.01.2012	28.01.2012	1	0	2
PAT00028	FAL00203	06.02.2012	22:34:33	E10.1 Primr insulinabhngiger Diabetes mellit		18	mnnlich	MEOS	MEOS Medizin Station Innere Med. I	08.02.2012	21:07:11	06.02.2012	08.02.2012	2	0	3
PAT00028	FAL00204	20.02.2012	09:25:00	F43.2 Anpassungsstrungen		18	mnnlich	PSPS	PSPS Psychiatrie Psychosomatik 5	25.02.2012	08:28:13	20.02.2012	20.04.2012	5	0	5
PAT00028	FAL00204	25.02.2012	08:28:13	F43.2 Anpassungsstrungen		18	mnnlich	PSPS	PSPS Psychiatrie Psychosomatik 5	26.02.2012	23:15:00	20.02.2012	20.04.2012	0	1	1
PAT00028	FAL00204	26.02.2012	23:15:00	F43.2 Anpassungsstrungen		18	mnnlich	PSPS	PSPS Psychiatrie Psychosomatik 5	03.03.2012	09:55:19	20.02.2012	20.04.2012	6	0	6
PAT00028	FAL00204	03.03.2012	09:55:19	F43.2 Anpassungsstrungen		18	mnnlich	PSPS	PSPS Psychiatrie Psychosomatik 5	04.03.2012	21:00:00	20.02.2012	20.04.2012	0	1	1
PAT00028	FAL00204	04.03.2012	21:00:00	F43.2 Anpassungsstrungen		18	mnnlich	PSPS	PSPS Psychiatrie Psychosomatik 5	10.03.2012	10:23:58	20.02.2012	20.04.2012	6	0	6
PAT00028	FAL00204	10.03.2012	10:23:58	F43.2 Anpassungsstrungen		18	mnnlich	PSPS	PSPS Psychiatrie Psychosomatik 5	11.03.2012	20:00:00	20.02.2012	20.04.2012	0	1	1
PAT00028	FAL00204	11.03.2012	20:00:00	F43.2 Anpassungsstrungen		18	mnnlich	PSPS	PSPS Psychiatrie Psychosomatik 5	17.03.2012	10:50:46	20.02.2012	20.04.2012	6	0	6
PAT00028	FAL00204	17.03.2012	10:50:46	F43.2 Anpassungsstrungen		18	mnnlich	PSPS	PSPS Psychiatrie Psychosomatik 5	18.03.2012	21:00:00	20.02.2012	20.04.2012	0	1	1
PAT00028	FAL00204	18.03.2012	21:00:00	F43.2 Anpassungsstrungen		18	mnnlich	PSPS	PSPS Psychiatrie Psychosomatik 5	24.03.2012	12:17:37	20.02.2012	20.04.2012	6	0	6
PAT00028	FAL00204	24.03.2012	12:17:37	F43.2 Anpassungsstrungen		18	mnnlich	PSPS	PSPS Psychiatrie Psychosomatik 5	25.03.2012	21:00:00	20.02.2012	20.04.2012	0	1	1
PAT00028	FAL00204	25.03.2012	21:00:00	F43.2 Anpassungsstrungen		18	mnnlich	PSPS	PSPS Psychiatrie Psychosomatik 5	31.03.2012	08:20:02	20.02.2012	20.04.2012	6	0	6
PAT00028	FAL00204	31.03.2012	08:20:02	F43.2 Anpassungsstrungen		18	mnnlich	PSPS	PSPS Psychiatrie Psychosomatik 5	01.04.2012	20:00:00	20.02.2012	20.04.2012	0	1	1
PAT00028	FAL00204	01.04.2012	20:00:00	F43.2 Anpassungsstrungen		18	mnnlich	PSPS	PSPS Psychiatrie Psychosomatik 5	07.04.2012	12:21:45	20.02.2012	20.04.2012	6	0	6
PAT00028	FAL00204	07.04.2012	12:21:45	F43.2 Anpassungsstrungen		18	mnnlich	PSPS	PSPS Psychiatrie Psychosomatik 5	09.04.2012	20:00:00	20.02.2012	20.04.2012	0	2	1
PAT00028	FAL00204	09.04.2012	20:00:00	F43.2 Anpassungsstrungen		18	mnnlich	PSPS	PSPS Psychiatrie Psychosomatik 5	14.04.2012	15:19:45	20.02.2012	20.04.2012	5	0	5
PAT00028	FAL00204	14.04.2012	15:19:45	F43.2 Anpassungsstrungen		18	mnnlich	PSPS	PSPS Psychiatrie Psychosomatik 5	15.04.2012	19:30:00	20.02.2012	20.04.2012	0	1	1
PAT00028	FAL00204	15.04.2012	19:30:00	F43.2 Anpassungsstrungen		18	mnnlich	PSPS	PSPS Psychiatrie Psychosomatik 5	20.04.2012	12:25:39	20.02.2012	20.04.2012	5	0	6
PAT00028	FAL00205	06.10.2012	07:58:44	E10.1 Primr insulinabhngiger Diabetes mellit		19	mnnlich	MEIV	MEIV Medizin Intensiv ICU	07.10.2012	08:15:14	06.10.2012	09.10.2012	1	0	1
PAT00028	FAL00205	07.10.2012	08:15:14	E10.1 Primr insulinabhngiger Diabetes mellit		19	mnnlich	MEOS	MEOS Medizin Station Innere Med. I	09.10.2012	12:41:00	06.10.2012	09.10.2012	2	0	3
PAT00028	FAL00206	24.11.2012	23:22:31	E10.1 Primr insulinabhngiger Diabetes mellit		19	mnnlich	MEIV	MEIV Medizin Intensiv ICU	25.11.2012	09:43:31	24.11.2012	27.11.2012	1	0	1
PAT00028	FAL00206	25.11.2012	09:43:31	E10.1 Primr insulinabhngiger Diabetes mellit		19	mnnlich	MEOS	MEOS Medizin Station Innere Med. I	27.11.2012	12:32:38	24.11.2012	27.11.2012	2	0	3
PAT00028	FAL00207	13.04.2013	11:37:46	E10.1 Primr insulinabhngiger Diabetes mellit		19	mnnlich	MEIV	MEIV Medizin Intensiv ICU	16.04.2013	10:46:38	13.04.2013	18.04.2013	3	0	3
PAT00028	FAL00207	16.04.2013	10:46:38	E10.1 Primr insulinabhngiger Diabetes mellit		19	mnnlich	MEOS	MEOS Medizin Station Innere Med. I	18.04.2013	12:58:48	13.04.2013	18.04.2013	2	0	3
PAT00028	FAL00208	28.05.2013	12:46:05	E10.8 Primr insulinabhngiger Diabetes mellit		19	mnnlich	MEOS	MEOS Medizin Station Innere Med. I	30.05.2013	17:05:44	28.05.2013	30.05.2013	2	0	3
PAT00029	FAL00209	15.04.2008	#	E10.1 Primr insulinabhngiger Diabetes mellit	Ja	14	weiblich	KIB1	KIB1 Kinder Station B Pd. I	23.04.2008	#	15.04.2008	23.04.2008	8	0	9
PAT00030	FAL00210	27.05.2005	#	M06.9 Chronische Polyarthritis, nicht nher be		12	weiblich	KIPI	KIPI Kinder Pdiatr. Intensiv (ICU)	27.05.2005	#	27.05.2005	27.05.2005	0	0	0
PAT00030	FAL00210	27.05.2005	#	M06.9 Chronische Polyarthritis, nicht nher be		12	weiblich	KIBE	KIBE Kinder Beobachtungsstation	27.05.2005	#	27.05.2005	27.05.2005	0	0	1
PAT00030	FAL00210	27.05.2005	#	M06.9 Chronische Polyarthritis, nicht nher be		12	weiblich	KIBE	KIBE Kinder Beobachtungsstation	27.05.2005	#	27.05.2005	27.05.2005	0	0	0
PAT00030	FAL00211	27.08.2007	#	E10.9 Primr insulinabhngiger Diabetes mellit	Ja	13	weiblich	KIB1	KIB1 Kinder Station B Pd. I	31.08.2007	#	27.08.2007	31.08.2007	4	0	5
PAT00030	FAL00212	07.12.2010	11:21:36	M08.4 Juvenile chronische Arthritis, oligoarti		17	weiblich	KIB1	KIB1 Kinder Station B Pd. I	07.12.2010	13:06:07	07.12.2010	07.12.2010	0	0	1
PAT00030	FAL00213	09.03.2011	13:59:11	E10.0 Primr insulinabhngiger Diabetes mellit	Ja	17	weiblich	KIB1	KIB1 Kinder Station B Pd. I	12.03.2011	10:22:05	09.03.2011	12.03.2011	3	0	4
PAT00031	FAL00214	13.06.2008	#	E10.1 Primr insulinabhngiger Diabetes mellit	Ja	14	mnnlich	KIB1	KIB1 Kinder Station B Pd. I	20.06.2008	#	13.06.2008	20.06.2008	7	0	8
PAT00032	FAL00215	15.05.2008	#	E10.1 Primr insulinabhngiger Diabetes mellit	Ja	14	weiblich	KIPI	KIPI Kinder Pdiatr. Intensiv (ICU)	16.05.2008	#	15.05.2008	21.05.2008	1	0	1
PAT00032	FAL00215	16.05.2008	#	E10.1 Primr insulinabhngiger Diabetes mellit	Ja	14	weiblich	KIB1	KIB1 Kinder Station B Pd. I	21.05.2008	#	15.05.2008	21.05.2008	5	0	6
PAT00032	FAL00216	04.03.2009	#	E14.1 Nicht nher bezeichneter Diabetes mellit	Ja	15	weiblich	KIB1	KIB1 Kinder Station B Pd. I	07.03.2009	#	04.03.2009	07.03.2009	3	0	4
PAT00033	FAL00217	07.07.2007	#	E10.1 Primr insulinabhngiger Diabetes mellit	Ja	13	mnnlich	KIB1	KIB1 Kinder Station B Pd. I	13.07.2007	#	07.07.2007	13.07.2007	6	0	7
PAT00034	FAL00218	16.02.2009	#	E10.1 Primr insulinabhngiger Diabetes mellit	Ja	15	mnnlich	KIB1	KIB1 Kinder Station B Pd. I	21.02.2009	#	16.02.2009	21.02.2009	5	0	6
PAT00035	FAL00219	14.09.2010	14:27:03	E10.0 Primr insulinabhngiger Diabetes mellit	Ja	16	weiblich	KIB1	KIB1 Kinder Station B Pd. I	22.09.2010	13:43:48	14.09.2010	22.09.2010	8	0	9
PAT00035	FAL00220	01.05.2013	15:52:05	R59.9 Lymphknotenvergráerung, nicht nher bez		19	weiblich	PCST	PCST Plastik Station 6 Sd	03.05.2013	11:49:32	01.05.2013	03.05.2013	2	0	3
PAT00036	FAL00221	10.04.2007	#	E10.9 Primr insulinabhngiger Diabetes mellit	Ja	12	mnnlich	KIB1	KIB1 Kinder Station B Pd. I	11.04.2007	#	10.04.2007	11.04.2007	1	0	2
PAT00036	FAL00222	22.04.2008	#	E10.9 Primr insulinabhngiger Diabetes mellit	Ja	13	mnnlich	KIB1	KIB1 Kinder Station B Pd. I	25.04.2008	#	22.04.2008	25.04.2008	3	0	4
PAT00036	FAL00223	18.04.2011	23:37:20	E10.0 Primr insulinabhngiger Diabetes mellit	Ja	16	mnnlich	KIB1	KIB1 Kinder Station B Pd. I	21.04.2011	15:07:37	18.04.2011	21.04.2011	3	0	4
PAT00037	FAL00224	12.12.2005	#	E10.9 Primr insulinabhngiger Diabetes mellit	Ja	11	weiblich	KIBE	KIBE Kinder Beobachtungsstation	12.12.2005	#	12.12.2005	22.12.2005	0	0	0
PAT00037	FAL00225	06.09.2010	08:09:29	E10.0 Primr insulinabhngiger Diabetes mellit	Ja	16	weiblich	KIB1	KIB1 Kinder Station B Pd. I	10.09.2010	13:55:00	06.09.2010	10.09.2010	4	0	5
PAT00038	FAL00226	24.09.2007	#	E10.1 Primr insulinabhngiger Diabetes mellit	Ja	13	weiblich	KIB1	KIB1 Kinder Station B Pd. I	03.10.2007	#	24.09.2007	03.10.2007	9	0	10
PAT00038	FAL00227	22.08.2009	#	E10.0 Primr insulinabhngiger Diabetes mellit	Ja	15	weiblich	KIB1	KIB1 Kinder Station B Pd. I	22.08.2009	#	22.08.2009	22.08.2009	0	0	1
PAT00038	FAL00228	29.10.2010	21:03:38	E10.0 Primr insulinabhngiger Diabetes mellit	Ja	16	weiblich	KIPI	KIPI Kinder Pdiatr. Intensiv (ICU)	30.10.2010	16:59:28	29.10.2010	04.11.2010	1	0	1
PAT00038	FAL00228	30.10.2010	16:59:28	E10.0 Primr insulinabhngiger Diabetes mellit	Ja	16	weiblich	KIB1	KIB1 Kinder Station B Pd. I	04.11.2010	16:54:49	29.10.2010	04.11.2010	5	0	6
PAT00038	FAL00229	22.06.2011	10:22:27	E10.1 Primr insulinabhngiger Diabetes mellit	Ja	16	weiblich	KIB1	KIB1 Kinder Station B Pd. I	26.06.2011	23:39:32	22.06.2011	26.06.2011	4	0	5
PAT00038	FAL00230	06.03.2012	08:21:58	E10.0 Primr insulinabhngiger Diabetes mellit	Ja	17	weiblich	KIB1	KIB1 Kinder Station B Pd. I	07.03.2012	04:06:52	06.03.2012	09.03.2012	1	0	1
PAT00038	FAL00230	07.03.2012	04:06:52	E10.0 Primr insulinabhngiger Diabetes mellit	Ja	17	weiblich	KIB3	KIB3 Kinder Station B Pd.III	09.03.2012	09:21:43	06.03.2012	09.03.2012	2	0	3
PAT00039	FAL00231	24.10.2007	#	K76.9 Leberkrankheit, nicht nher bezeichnet		13	mnnlich	KIB1	KIB1 Kinder Station B Pd. I	02.11.2007	#	24.10.2007	02.11.2007	9	0	10
PAT00039	FAL00232	23.09.2010	16:18:14	E10.9 Primr insulinabhngiger Diabetes mellit	Ja	16	mnnlich	KIB1	KIB1 Kinder Station B Pd. I	01.10.2010	15:38:31	23.09.2010	01.10.2010	8	0	9
PAT00039	FAL00233	29.09.2011	18:34:46	E10.0 Primr insulinabhngiger Diabetes mellit	Ja	17	mnnlich	KIB1	KIB1 Kinder Station B Pd. I	07.10.2011	14:06:36	29.09.2011	07.10.2011	8	0	9
PAT00040	FAL00234	09.02.2007	#	E10.9 Primr insulinabhngiger Diabetes mellit	Ja	12	weiblich	KIB1	KIB1 Kinder Station B Pd. I	15.02.2007	#	09.02.2007	15.02.2007	6	0	7
PAT00040	FAL00235	17.09.2012	00:26:53	E11.9 Nicht primr insulinabhngiger Diabetes		18	weiblich	MENS	MENS Medizin Notfallstation MZA	17.09.2012	09:57:32	17.09.2012	19.09.2012	0	0	0
PAT00040	FAL00235	17.09.2012	09:57:32	E11.9 Nicht primr insulinabhngiger Diabetes		18	weiblich	MEOS	MEOS Medizin Station Innere Med. I	19.09.2012	11:21:01	17.09.2012	19.09.2012	2	0	3
PAT00040	FAL00236	15.07.2013	13:08:42	E11.9 Nicht primr insulinabhngiger Diabetes		18	weiblich	MEOS	MEOS Medizin Station Innere Med. I	17.07.2013	15:10:23	15.07.2013	17.07.2013	2	0	3
PAT00040	FAL00237	04.12.2013	21:45:57	F07.2 Organisches Psychosyndrom nach Schdelhi		19	weiblich	NENS	NENS Neurologie Notfallstation MZA	05.12.2013	10:42:14	04.12.2013	05.12.2013	1	0	2
PAT00041	FAL00238	25.04.2005	#	E10.9 Primr insulinabhngiger Diabetes mellit	Ja	11	mnnlich	KIBE	KIBE Kinder Beobachtungsstation	26.04.2005	#	25.04.2005	26.04.2005	1	0	1
PAT00041	FAL00239	30.04.2005	#	E10.1 Primr insulinabhngiger Diabetes mellit	Ja	11	mnnlich	KIBE	KIBE Kinder Beobachtungsstation	02.05.2005	#	30.04.2005	02.05.2005	2	0	3
PAT00041	FAL00240	30.12.2005	#	E10.1 Primr insulinabhngiger Diabetes mellit	Ja	11	mnnlich	KIBE	KIBE Kinder Beobachtungsstation	31.12.2005	#	30.12.2005	07.01.2006	2	0	2
PAT00041	FAL00240	01.01.2006	#	E10.1 Primr insulinabhngiger Diabetes mellit	Ja	11	mnnlich	KIBE	KIBE Kinder Beobachtungsstation	07.01.2006	#	30.12.2005	07.01.2006	6	0	7
PAT00041	FAL00241	16.03.2006	#	E10.1 Primr insulinabhngiger Diabetes mellit	Ja	11	mnnlich	KIBE	KIBE Kinder Beobachtungsstation	24.03.2006	#	16.03.2006	24.03.2006	8	0	9
PAT00041	FAL00242	01.07.2006	#	E10.1 Primr insulinabhngiger Diabetes mellit	Ja	11	mnnlich	KIBE	KIBE Kinder Beobachtungsstation	06.07.2006	#	01.07.2006	06.07.2006	5	0	6
PAT00042	FAL00243	11.06.2010	09:43:47	E10.0 Primr insulinabhngiger Diabetes mellit	Ja	15	mnnlich	KIB1	KIB1 Kinder Station B Pd. I	18.06.2010	13:30:31	11.06.2010	18.06.2010	7	0	8
PAT00042	FAL00244	01.01.2011	03:01:14	F10.0 Psychische und Verhaltensstrungen durch		16	mnnlich	KIB1	KIB1 Kinder Station B Pd. I	01.01.2011	12:08:00	01.01.2011	01.01.2011	0	0	1
PAT00042	FAL00245	01.04.2012	14:33:49	S66.6 Verletzung mehrerer Beugemuskeln und -se		17	mnnlich	PCST	PCST Plastik Station 6 Sd	01.04.2012	17:17:35	01.04.2012	06.04.2012	0	0	0
PAT00042	FAL00245	01.04.2012	17:17:35	S66.6 Verletzung mehrerer Beugemuskeln und -se		17	mnnlich	PCKI	PCKI Plastik Kinder 5 Nord	06.04.2012	13:11:36	01.04.2012	06.04.2012	5	0	6
PAT00043	FAL00246	19.10.2007	#	E16.2 Hypoglykmie, nicht nher bezeichnet		12	weiblich	KIB1	KIB1 Kinder Station B Pd. I	20.10.2007	#	19.10.2007	20.10.2007	1	0	2
PAT00043	FAL00247	09.07.2008	#	E10.9 Primr insulinabhngiger Diabetes mellit	Ja	13	weiblich	KIB1	KIB1 Kinder Station B Pd. I	14.07.2008	#	09.07.2008	14.07.2008	5	0	6
PAT00043	FAL00248	02.01.2009	#	E10.1 Primr insulinabhngiger Diabetes mellit	Ja	14	weiblich	KIB1	KIB1 Kinder Station B Pd. I	07.01.2009	#	02.01.2009	07.01.2009	5	0	6
PAT00043	FAL00249	30.10.2012	20:12:19	N10 Akute tubulointerstitielle Nephritis		17	weiblich	KIB1	KIB1 Kinder Station B Pd. I	05.11.2012	15:22:46	30.10.2012	05.11.2012	6	0	7
PAT00044	FAL00250	03.04.2008	#	E10.1 Primr insulinabhngiger Diabetes mellit	Ja	13	mnnlich	KIB1	KIB1 Kinder Station B Pd. I	14.04.2008	#	03.04.2008	14.04.2008	11	0	12
PAT00045	FAL00251	23.09.2008	#	E10.1 Primr insulinabhngiger Diabetes mellit	Ja	13	mnnlich	KIB1	KIB1 Kinder Station B Pd. I	03.10.2008	#	23.09.2008	03.10.2008	10	0	11
PAT00045	FAL00252	04.10.2011	11:57:39	E10.0 Primr insulinabhngiger Diabetes mellit	Ja	16	mnnlich	KIB1	KIB1 Kinder Station B Pd. I	15.10.2011	14:47:28	04.10.2011	15.10.2011	11	0	12
PAT00045	FAL00253	03.05.2012	13:13:52	E10.0 Primr insulinabhngiger Diabetes mellit	Ja	16	mnnlich	KIB1	KIB1 Kinder Station B Pd. I	09.05.2012	17:17:55	03.05.2012	09.05.2012	6	0	7
PAT00046	FAL00254	16.02.2013	19:52:49	E10.1 Primr insulinabhngiger Diabetes mellit	Ja	17	weiblich	KIB1	KIB1 Kinder Station B Pd. I	19.02.2013	14:30:49	16.02.2013	19.02.2013	3	0	4
PAT00046	FAL00255	31.10.2013	12:21:36	A09.0 Sonstige und nicht nher bezeichnete Gas		18	weiblich	KIB1	KIB1 Kinder Station B Pd. I	01.11.2013	11:23:07	31.10.2013	01.11.2013	1	0	2
PAT00047	FAL00256	19.06.2007	#	E10.1 Primr insulinabhngiger Diabetes mellit	Ja	11	mnnlich	KIB4	KIB4 Kinder Station B Pd. II	20.06.2007	#	19.06.2007	29.06.2007	1	0	1
PAT00047	FAL00256	20.06.2007	#	E10.1 Primr insulinabhngiger Diabetes mellit	Ja	11	mnnlich	KIB1	KIB1 Kinder Station B Pd. I	29.06.2007	#	19.06.2007	29.06.2007	9	0	10
PAT00047	FAL00257	16.07.2010	21:48:21	E16.2 Hypoglykmie, nicht nher bezeichnet	Ja	15	mnnlich	KIB1	KIB1 Kinder Station B Pd. I	17.07.2010	11:17:53	16.07.2010	17.07.2010	1	0	2
PAT00047	FAL00258	07.09.2010	09:48:31	E10.1 Primr insulinabhngiger Diabetes mellit	Ja	15	mnnlich	KIB1	KIB1 Kinder Station B Pd. I	11.09.2010	11:27:03	07.09.2010	11.09.2010	4	0	5
PAT00047	FAL00259	11.02.2013	13:54:20	E10.9 Primr insulinabhngiger Diabetes mellit	Ja	17	mnnlich	KIB1	KIB1 Kinder Station B Pd. I	16.02.2013	10:22:39	11.02.2013	16.02.2013	5	0	6
PAT00048	FAL00260	05.03.2007	#	E10.9 Primr insulinabhngiger Diabetes mellit	Ja	11	mnnlich	KIB1	KIB1 Kinder Station B Pd. I	12.03.2007	#	05.03.2007	12.03.2007	7	0	8
PAT00048	FAL00261	08.08.2011	10:28:12	F43.2 Anpassungsstrungen		15	mnnlich	KIPS	KIPS Kinder Psychotherap. Station	20.08.2011	10:27:37	08.08.2011	12.09.2011	12	0	12
PAT00048	FAL00261	20.08.2011	10:27:37	F43.2 Anpassungsstrungen		15	mnnlich	KIPS	KIPS Kinder Psychotherap. Station	21.08.2011	17:00:00	08.08.2011	12.09.2011	0	1	1
PAT00048	FAL00261	21.08.2011	17:00:00	F43.2 Anpassungsstrungen		15	mnnlich	KIPS	KIPS Kinder Psychotherap. Station	03.09.2011	00:14:10	08.08.2011	12.09.2011	13	0	13
PAT00048	FAL00261	03.09.2011	00:14:10	F43.2 Anpassungsstrungen		15	mnnlich	KIPS	KIPS Kinder Psychotherap. Station	04.09.2011	17:00:00	08.08.2011	12.09.2011	0	1	1
PAT00048	FAL00261	04.09.2011	17:00:00	F43.2 Anpassungsstrungen		15	mnnlich	KIPS	KIPS Kinder Psychotherap. Station	06.09.2011	18:15:08	08.08.2011	12.09.2011	2	0	2
PAT00048	FAL00261	06.09.2011	18:15:08	F43.2 Anpassungsstrungen		15	mnnlich	KIPS	KIPS Kinder Psychotherap. Station	09.09.2011	15:15:00	08.08.2011	12.09.2011	0	3	1
PAT00048	FAL00261	09.09.2011	15:15:00	F43.2 Anpassungsstrungen		15	mnnlich	KIPS	KIPS Kinder Psychotherap. Station	11.09.2011	13:11:12	08.08.2011	12.09.2011	2	0	2
PAT00048	FAL00261	11.09.2011	13:11:12	F43.2 Anpassungsstrungen		15	mnnlich	KIPS	KIPS Kinder Psychotherap. Station	11.09.2011	24:00:00	08.08.2011	12.09.2011	0	0	0
PAT00048	FAL00261	11.09.2011	24:00:00	F43.2 Anpassungsstrungen		15	mnnlich	KIPS	KIPS Kinder Psychotherap. Station	12.09.2011	15:50:28	08.08.2011	12.09.2011	1	0	2
PAT00049	FAL00262	18.07.2007	#	E10.1 Primr insulinabhngiger Diabetes mellit	Ja	11	weiblich	KIB1	KIB1 Kinder Station B Pd. I	20.07.2007	#	18.07.2007	20.07.2007	2	0	3
PAT00050	FAL00263	12.03.2007	#	E10.1 Primr insulinabhngiger Diabetes mellit	Ja	11	weiblich	KIB1	KIB1 Kinder Station B Pd. I	17.03.2007	#	12.03.2007	17.03.2007	5	0	6
PAT00050	FAL00264	19.06.2009	#	E10.1 Primr insulinabhngiger Diabetes mellit	Ja	13	weiblich	KIB3	KIB3 Kinder Station B Pd.III	23.06.2009	#	19.06.2009	24.06.2009	4	0	4
PAT00050	FAL00264	23.06.2009	#	E10.1 Primr insulinabhngiger Diabetes mellit	Ja	13	weiblich	KIB1	KIB1 Kinder Station B Pd. I	24.06.2009	#	19.06.2009	24.06.2009	1	0	2
PAT00050	FAL00265	26.10.2009	#	E10.0 Primr insulinabhngiger Diabetes mellit	Ja	14	weiblich	KIB1	KIB1 Kinder Station B Pd. I	30.10.2009	#	26.10.2009	30.10.2009	4	0	5
PAT00050	FAL00266	16.01.2011	12:16:04	E14.1 Nicht nher bezeichneter Diabetes mellit		15	weiblich	KIPI	KIPI Kinder Pdiatr. Intensiv (ICU)	17.01.2011	12:14:12	16.01.2011	21.01.2011	1	0	1
PAT00050	FAL00266	17.01.2011	12:14:12	E14.1 Nicht nher bezeichneter Diabetes mellit		15	weiblich	KIB1	KIB1 Kinder Station B Pd. I	21.01.2011	18:41:16	16.01.2011	21.01.2011	4	0	5
PAT00051	FAL00267	17.12.2009	#	E14.9 Nicht nher bezeichneter Diabetes mellit	Ja	14	mnnlich	KIB1	KIB1 Kinder Station B Pd. I	21.12.2009	#	17.12.2009	21.12.2009	4	0	5
PAT00051	FAL00268	07.11.2013	06:45:06	S63.4 Traumatische Ruptur von Bndern der Fing		18	mnnlich	UN7N	UN7N Unfall Station 7 Nord	08.11.2013	10:38:15	07.11.2013	08.11.2013	1	0	2
PAT00052	FAL00269	29.03.2006	#	E10.1 Primr insulinabhngiger Diabetes mellit	Ja	10	mnnlich	KIBE	KIBE Kinder Beobachtungsstation	07.04.2006	#	29.03.2006	07.04.2006	9	0	10
PAT00052	FAL00270	26.07.2007	#	S00.9 Oberflchliche Verletzung des Kopfes, Te		11	mnnlich	UNKI	UNKI Unfall Kinder 5 Nord	27.07.2007	#	26.07.2007	27.07.2007	1	0	2
PAT00052	FAL00271	23.07.2008	#	E10.9 Primr insulinabhngiger Diabetes mellit	Ja	12	mnnlich	KIB1	KIB1 Kinder Station B Pd. I	29.07.2008	#	23.07.2008	29.07.2008	6	0	7
PAT00052	FAL00272	24.05.2009	#	E10.1 Primr insulinabhngiger Diabetes mellit	Ja	13	mnnlich	KIB3	KIB3 Kinder Station B Pd.III	24.05.2009	#	24.05.2009	29.05.2009	0	0	0
PAT00052	FAL00272	24.05.2009	#	E10.1 Primr insulinabhngiger Diabetes mellit	Ja	13	mnnlich	KIB1	KIB1 Kinder Station B Pd. I	29.05.2009	#	24.05.2009	29.05.2009	5	0	6
PAT00052	FAL00272	24.05.2009	#	E10.1 Primr insulinabhngiger Diabetes mellit	Ja	13	mnnlich	KIB1	KIB1 Kinder Station B Pd. I	24.05.2009	#	24.05.2009	29.05.2009	0	0	0
PAT00053	FAL00273	10.01.2005	#	E11.8 Nicht primr insulinabhngiger Diabetes	Ja	13	weiblich	KIBE	KIBE Kinder Beobachtungsstation	11.01.2005	#	10.01.2005	18.01.2005	1	0	1
PAT00053	FAL00274	27.02.2006	#	E10.9 Primr insulinabhngiger Diabetes mellit	Ja	13	weiblich	KIBE	KIBE Kinder Beobachtungsstation	03.03.2006	#	27.02.2006	03.03.2006	4	0	5
PAT00053	FAL00275	17.03.2008	#	E10.9 Primr insulinabhngiger Diabetes mellit	Ja	15	weiblich	KIB1	KIB1 Kinder Station B Pd. I	21.03.2008	#	17.03.2008	21.03.2008	4	0	5
PAT00053	FAL00276	20.04.2013	08:38:41	E10.1 Primr insulinabhngiger Diabetes mellit		20	weiblich	MEIV	MEIV Medizin Intensiv ICU	23.04.2013	12:37:15	20.04.2013	26.04.2013	3	0	3
PAT00053	FAL00276	23.04.2013	12:37:15	E10.1 Primr insulinabhngiger Diabetes mellit		20	weiblich	MEOS	MEOS Medizin Station Innere Med. I	26.04.2013	12:54:52	20.04.2013	26.04.2013	3	0	4
PAT00054	FAL00277	06.10.2008	#	E10.1 Primr insulinabhngiger Diabetes mellit	Ja	12	mnnlich	KIB1	KIB1 Kinder Station B Pd. I	11.10.2008	#	06.10.2008	11.10.2008	5	0	6
PAT00055	FAL00278	24.03.2008	#	E10.1 Primr insulinabhngiger Diabetes mellit	Ja	11	mnnlich	KIB1	KIB1 Kinder Station B Pd. I	01.04.2008	#	24.03.2008	01.04.2008	8	0	9
PAT00055	FAL00279	11.07.2009	#	G81.9 Hemiparese und Hemiplegie, nicht nher b	Ja	13	mnnlich	KIN1	KIN1 Kinder Station A Pd. I	14.07.2009	#	11.07.2009	14.07.2009	3	0	4
PAT00056	FAL00280	11.04.2005	#	E10.9 Primr insulinabhngiger Diabetes mellit	Ja	17	weiblich	KIBE	KIBE Kinder Beobachtungsstation	12.04.2005	#	11.04.2005	15.04.2005	1	0	1
PAT00056	FAL00281	17.05.2010	10:39:58	E10.9 Primr insulinabhngiger Diabetes mellit		22	weiblich	MEOS	MEOS Medizin Station Innere Med. I	19.05.2010	13:38:57	17.05.2010	19.05.2010	2	0	3
PAT00057	FAL00282	24.02.2005	#	E10.9 Primr insulinabhngiger Diabetes mellit	Ja	9	mnnlich	KIBE	KIBE Kinder Beobachtungsstation	27.02.2005	#	24.02.2005	27.02.2005	3	0	4
PAT00057	FAL00283	22.02.2012	11:06:59	E10.0 Primr insulinabhngiger Diabetes mellit	Ja	15	mnnlich	KIB1	KIB1 Kinder Station B Pd. I	24.02.2012	13:06:53	22.02.2012	24.02.2012	2	0	3
PAT00058	FAL00284	28.11.2012	16:25:47	E10.1 Primr insulinabhngiger Diabetes mellit	Ja	16	mnnlich	KIB1	KIB1 Kinder Station B Pd. I	06.12.2012	14:37:12	28.11.2012	06.12.2012	8	0	9
PAT00059	FAL00285	30.03.2007	#	K35.9 Akute Appendizitis, nicht nher bezeichn		10	weiblich	C1KI	C1KI Chirurgie Kinderstat. VTT	04.04.2007	#	30.03.2007	04.04.2007	5	0	6
PAT00059	FAL00286	09.06.2009	#	T78.3 Angioneurotisches dem		12	weiblich	KIB3	KIB3 Kinder Station B Pd.III	10.06.2009	#	09.06.2009	10.06.2009	1	0	2
PAT00059	FAL00287	25.02.2011	22:43:24	E10.0 Primr insulinabhngiger Diabetes mellit	Ja	14	weiblich	KIB1	KIB1 Kinder Station B Pd. I	07.03.2011	11:43:40	25.02.2011	07.03.2011	10	0	11
PAT00059	FAL00288	04.01.2012	12:14:44	E10.0 Primr insulinabhngiger Diabetes mellit	Ja	15	weiblich	KIB1	KIB1 Kinder Station B Pd. I	06.01.2012	02:00:40	04.01.2012	09.01.2012	2	0	2
PAT00059	FAL00288	06.01.2012	02:00:40	E10.0 Primr insulinabhngiger Diabetes mellit	Ja	15	weiblich	KIB3	KIB3 Kinder Station B Pd.III	06.01.2012	04:10:41	04.01.2012	09.01.2012	0	0	0
PAT00059	FAL00288	06.01.2012	04:10:41	E10.0 Primr insulinabhngiger Diabetes mellit	Ja	15	weiblich	KIB1	KIB1 Kinder Station B Pd. I	09.01.2012	12:10:55	04.01.2012	09.01.2012	3	0	4
PAT00059	FAL00289	21.05.2012	12:16:54	E10.9 Primr insulinabhngiger Diabetes mellit	Ja	15	weiblich	KIB1	KIB1 Kinder Station B Pd. I	25.05.2012	12:31:10	21.05.2012	25.05.2012	4	0	5
PAT00059	FAL00290	13.09.2012	15:16:17	E10.9 Primr insulinabhngiger Diabetes mellit	Ja	16	weiblich	KIB1	KIB1 Kinder Station B Pd. I	17.09.2012	12:56:00	13.09.2012	17.09.2012	4	0	5
PAT00060	FAL00291	20.04.2009	#	E10.1 Primr insulinabhngiger Diabetes mellit	Ja	12	mnnlich	KIB2	KIB2 Kinder Station B Pd. II	21.04.2009	#	20.04.2009	30.04.2009	1	0	1
PAT00060	FAL00291	21.04.2009	#	E10.1 Primr insulinabhngiger Diabetes mellit	Ja	12	mnnlich	KIB1	KIB1 Kinder Station B Pd. I	30.04.2009	#	20.04.2009	30.04.2009	9	0	10
PAT00061	FAL00292	23.08.2011	11:33:21	E10.9 Primr insulinabhngiger Diabetes mellit	Ja	15	weiblich	KIB1	KIB1 Kinder Station B Pd. I	26.08.2011	23:59:00	23.08.2011	26.08.2011	3	0	4
PAT00062	FAL00293	28.07.2010	07:24:34	E28.1 Ovarielle Dysfunktion: Androgenberschus		14	weiblich	FRY4	FRY4 Frauen Gynkologie 2	29.07.2010	11:10:39	28.07.2010	29.07.2010	1	0	2
PAT00062	FAL00294	27.10.2011	11:55:57	E10.1 Primr insulinabhngiger Diabetes mellit	Ja	15	weiblich	KIB1	KIB1 Kinder Station B Pd. I	28.10.2011	21:49:44	27.10.2011	28.10.2011	1	0	2
PAT00063	FAL00295	06.10.2011	14:08:24	E10.0 Primr insulinabhngiger Diabetes mellit	Ja	15	mnnlich	KIB1	KIB1 Kinder Station B Pd. I	17.10.2011	13:00:20	06.10.2011	17.10.2011	11	0	12
PAT00063	FAL00296	26.12.2013	00:26:56	R11 belkeit und Erbrechen		17	mnnlich	KIB1	KIB1 Kinder Station B Pd. I	26.12.2013	10:53:10	26.12.2013	26.12.2013	0	0	1
PAT00064	FAL00297	12.05.2008	#	E10.1 Primr insulinabhngiger Diabetes mellit	Ja	11	weiblich	KIB1	KIB1 Kinder Station B Pd. I	21.05.2008	#	12.05.2008	21.05.2008	9	0	10
PAT00064	FAL00298	11.09.2008	#	E10.1 Primr insulinabhngiger Diabetes mellit	Ja	11	weiblich	KIB1	KIB1 Kinder Station B Pd. I	26.09.2008	#	11.09.2008	26.09.2008	15	0	16
PAT00064	FAL00299	05.10.2008	#	E10.9 Primr insulinabhngiger Diabetes mellit	Ja	12	weiblich	KIB1	KIB1 Kinder Station B Pd. I	07.10.2008	#	05.10.2008	07.10.2008	2	0	3
PAT00064	FAL00300	18.01.2009	#	E14.1 Nicht nher bezeichneter Diabetes mellit	Ja	12	weiblich	KIB1	KIB1 Kinder Station B Pd. I	23.01.2009	#	18.01.2009	23.01.2009	5	0	6
PAT00064	FAL00301	20.11.2009	#	E10.0 Primr insulinabhngiger Diabetes mellit	Ja	13	weiblich	KIB1	KIB1 Kinder Station B Pd. I	24.11.2009	#	20.11.2009	24.11.2009	4	0	5
PAT00064	FAL00302	04.01.2010	12:42:01	E10.1 Primr insulinabhngiger Diabetes mellit	Ja	13	weiblich	KIB1	KIB1 Kinder Station B Pd. I	08.01.2010	23:24:05	04.01.2010	08.01.2010	4	0	5
PAT00064	FAL00303	10.06.2011	16:56:51	A46 Erysipel [Wundrose]	Ja	14	weiblich	KIB1	KIB1 Kinder Station B Pd. I	17.06.2011	14:23:12	10.06.2011	17.06.2011	7	0	8
PAT00065	FAL00304	24.01.2006	#	E10.9 Primr insulinabhngiger Diabetes mellit	Ja	9	weiblich	KIBE	KIBE Kinder Beobachtungsstation	01.02.2006	#	24.01.2006	01.02.2006	8	0	9
PAT00065	FAL00305	18.04.2010	12:30:41	E11.8 Nicht primr insulinabhngiger Diabetes		13	weiblich	KIB1	KIB1 Kinder Station B Pd. I	20.04.2010	14:08:18	18.04.2010	20.04.2010	2	0	3
PAT00065	FAL00306	22.01.2011	13:08:50	E10.0 Primr insulinabhngiger Diabetes mellit	Ja	14	weiblich	KIB1	KIB1 Kinder Station B Pd. I	23.01.2011	11:33:37	22.01.2011	23.01.2011	1	0	2
PAT00066	FAL00307	24.03.2009	#	E10.1 Primr insulinabhngiger Diabetes mellit	Ja	12	weiblich	KIB1	KIB1 Kinder Station B Pd. I	01.04.2009	#	24.03.2009	01.04.2009	8	0	9
PAT00066	FAL00308	27.10.2009	#	E10.0 Primr insulinabhngiger Diabetes mellit	Ja	12	weiblich	KIB1	KIB1 Kinder Station B Pd. I	30.10.2009	#	27.10.2009	30.10.2009	3	0	4
PAT00067	FAL00309	08.10.2008	#	E10.1 Primr insulinabhngiger Diabetes mellit	Ja	16	weiblich	KIB1	KIB1 Kinder Station B Pd. I	16.10.2008	#	08.10.2008	16.10.2008	8	0	9
PAT00068	FAL00310	21.11.2005	#	E10.1 Primr insulinabhngiger Diabetes mellit	Ja	9	weiblich	KIBE	KIBE Kinder Beobachtungsstation	25.11.2005	#	21.11.2005	25.11.2005	4	0	5
PAT00068	FAL00311	19.04.2007	#	R10.1 Schmerzen im Bereich des Oberbauches		10	weiblich	KIB1	KIB1 Kinder Station B Pd. I	19.04.2007	#	19.04.2007	19.04.2007	0	0	1
PAT00068	FAL00311	19.04.2007	#	R10.1 Schmerzen im Bereich des Oberbauches		10	weiblich	KIB2	KIB2 Kinder Station B Pd. II	19.04.2007	#	19.04.2007	19.04.2007	0	0	0
PAT00069	FAL00312	27.03.2007	#	E10.1 Primr insulinabhngiger Diabetes mellit	Ja	10	mnnlich	KIB1	KIB1 Kinder Station B Pd. I	02.04.2007	#	27.03.2007	02.04.2007	6	0	7
PAT00069	FAL00313	06.07.2009	#	E10.1 Primr insulinabhngiger Diabetes mellit	Ja	12	mnnlich	KIB1	KIB1 Kinder Station B Pd. I	10.07.2009	#	06.07.2009	10.07.2009	4	0	5
PAT00070	FAL00314	20.04.2005	#	E10.9 Primr insulinabhngiger Diabetes mellit	Ja	14	mnnlich	KIBE	KIBE Kinder Beobachtungsstation	29.04.2005	#	20.04.2005	29.04.2005	9	0	10
PAT00070	FAL00315	20.10.2005	#	E10.9 Primr insulinabhngiger Diabetes mellit	Ja	14	mnnlich	KIBE	KIBE Kinder Beobachtungsstation	28.10.2005	#	20.10.2005	28.10.2005	8	0	9
PAT00070	FAL00316	08.12.2006	#	F10.0 Psychische und Verhaltensstrungen durch	Ja	15	mnnlich	KIB4	KIB4 Kinder Station B Pd. II	08.12.2006	#	08.12.2006	08.12.2006	0	0	1
PAT00070	FAL00317	08.03.2011	12:40:08	E10.0 Primr insulinabhngiger Diabetes mellit	Ja	19	mnnlich	KIB1	KIB1 Kinder Station B Pd. I	08.03.2011	14:53:40	08.03.2011	11.03.2011	0	0	0
PAT00070	FAL00317	08.03.2011	14:53:40	E10.0 Primr insulinabhngiger Diabetes mellit	Ja	19	mnnlich	KIB3	KIB3 Kinder Station B Pd.III	09.03.2011	00:10:45	08.03.2011	11.03.2011	1	0	1
PAT00070	FAL00317	09.03.2011	00:10:45	E10.0 Primr insulinabhngiger Diabetes mellit	Ja	19	mnnlich	KIB1	KIB1 Kinder Station B Pd. I	11.03.2011	14:35:39	08.03.2011	11.03.2011	2	0	3
PAT00071	FAL00318	30.12.2007	#	E10.1 Primr insulinabhngiger Diabetes mellit	Ja	15	mnnlich	KIB1	KIB1 Kinder Station B Pd. I	31.12.2007	#	30.12.2007	04.01.2008	2	0	2
PAT00071	FAL00318	01.01.2008	#	E10.1 Primr insulinabhngiger Diabetes mellit	Ja	15	mnnlich	KIB1	KIB1 Kinder Station B Pd. I	04.01.2008	#	30.12.2007	04.01.2008	3	0	4
PAT00071	FAL00319	18.04.2008	#	E12.6 Diabetes mellitus iVm Fehl- od. Mangeler		15	mnnlich	KIB1	KIB1 Kinder Station B Pd. I	19.04.2008	#	18.04.2008	19.04.2008	1	0	2
PAT00071	FAL00320	31.05.2008	#	E10.0 Primr insulinabhngiger Diabetes mellit	Ja	15	mnnlich	KIB1	KIB1 Kinder Station B Pd. I	01.06.2008	#	31.05.2008	01.06.2008	1	0	2
PAT00071	FAL00321	10.12.2008	#	E10.1 Primr insulinabhngiger Diabetes mellit		16	mnnlich	KIB1	KIB1 Kinder Station B Pd. I	17.12.2008	#	10.12.2008	23.12.2008	7	0	7
PAT00071	FAL00321	17.12.2008	#	E10.1 Primr insulinabhngiger Diabetes mellit		16	mnnlich	KIPS	KIPS Kinder Psychotherap. Station	23.12.2008	#	10.12.2008	23.12.2008	6	0	7
PAT00071	FAL00322	29.12.2008	#	F43.2 Anpassungsstrungen		16	mnnlich	KIPS	KIPS Kinder Psychotherap. Station	31.12.2008	#	29.12.2008	31.12.2008	2	0	3
PAT00071	FAL00323	04.01.2009	#	F43.2 Anpassungsstrungen		16	mnnlich	KIPS	KIPS Kinder Psychotherap. Station	17.01.2009	#	04.01.2009	17.01.2009	13	0	14
PAT00071	FAL00324	19.01.2009	#	F43.2 Anpassungsstrungen		16	mnnlich	KIPS	KIPS Kinder Psychotherap. Station	24.01.2009	#	19.01.2009	24.01.2009	5	0	6
PAT00071	FAL00325	25.01.2009	#	F43.2 Anpassungsstrungen		16	mnnlich	KIPS	KIPS Kinder Psychotherap. Station	30.01.2009	#	25.01.2009	30.01.2009	5	0	6
PAT00071	FAL00326	01.02.2009	#	F43.2 Anpassungsstrungen		16	mnnlich	KIPS	KIPS Kinder Psychotherap. Station	06.02.2009	#	01.02.2009	06.02.2009	5	0	6
PAT00071	FAL00327	09.02.2009	#	F43.2 Anpassungsstrungen		16	mnnlich	KIPS	KIPS Kinder Psychotherap. Station	13.02.2009	#	09.02.2009	13.02.2009	4	0	5
PAT00071	FAL00328	15.02.2009	#	F43.2 Anpassungsstrungen		16	mnnlich	KIPS	KIPS Kinder Psychotherap. Station	20.02.2009	#	15.02.2009	20.02.2009	5	0	6
PAT00071	FAL00329	17.08.2009	#	E10.0 Primr insulinabhngiger Diabetes mellit	Ja	16	mnnlich	KIB1	KIB1 Kinder Station B Pd. I	19.08.2009	#	17.08.2009	19.08.2009	2	0	3
PAT00071	FAL00330	21.09.2009	#	F92.0 Strung des Sozialverhaltens mit depress		16	mnnlich	KIPS	KIPS Kinder Psychotherap. Station	23.10.2009	#	21.09.2009	23.10.2009	32	0	33
PAT00071	FAL00331	26.10.2009	#	F92.0 Strung des Sozialverhaltens mit depress		16	mnnlich	KIPS	KIPS Kinder Psychotherap. Station	30.10.2009	#	26.10.2009	30.10.2009	4	0	5
PAT00071	FAL00332	01.11.2009	#	F92.0 Strung des Sozialverhaltens mit depress		16	mnnlich	KIPS	KIPS Kinder Psychotherap. Station	06.11.2009	#	01.11.2009	06.11.2009	5	0	6
PAT00071	FAL00333	08.11.2009	#	F43.2 Anpassungsstrungen		16	mnnlich	KIPS	KIPS Kinder Psychotherap. Station	12.11.2009	#	08.11.2009	12.11.2009	4	0	5
PAT00071	FAL00334	16.11.2009	#	F43.2 Anpassungsstrungen		16	mnnlich	KIPS	KIPS Kinder Psychotherap. Station	17.11.2009	#	16.11.2009	17.11.2009	1	0	2
PAT00071	FAL00335	24.08.2011	11:55:08	E10.9 Primr insulinabhngiger Diabetes mellit	Ja	18	mnnlich	KIB1	KIB1 Kinder Station B Pd. I	26.08.2011	23:59:00	24.08.2011	26.08.2011	2	0	3
PAT00071	FAL00336	05.07.2012	21:44:56	E10.9 Primr insulinabhngiger Diabetes mellit	Ja	19	mnnlich	KIB1	KIB1 Kinder Station B Pd. I	09.07.2012	15:59:42	05.07.2012	09.07.2012	4	0	5
PAT00072	FAL00337	03.05.2008	#	E10.1 Primr insulinabhngiger Diabetes mellit	Ja	11	weiblich	KIB1	KIB1 Kinder Station B Pd. I	06.05.2008	#	03.05.2008	06.05.2008	3	0	4
PAT00072	FAL00338	28.07.2008	#	K29.7 Gastritis, nicht nher bezeichnet	Ja	11	weiblich	KIB1	KIB1 Kinder Station B Pd. I	29.07.2008	#	28.07.2008	29.07.2008	1	0	2
PAT00072	FAL00339	30.08.2010	14:23:14	E10.9 Primr insulinabhngiger Diabetes mellit	Ja	13	weiblich	KIB1	KIB1 Kinder Station B Pd. I	03.09.2010	14:07:12	30.08.2010	03.09.2010	4	0	5
PAT00073	FAL00340	11.03.2005	#	E10.9 Primr insulinabhngiger Diabetes mellit	Ja	14	weiblich	KII2	KII2 Kinder Infektionsabteilung 2	12.03.2005	#	11.03.2005	16.03.2005	1	0	1
PAT00073	FAL00340	12.03.2005	#	E10.9 Primr insulinabhngiger Diabetes mellit	Ja	14	weiblich	KIBE	KIBE Kinder Beobachtungsstation	16.03.2005	#	11.03.2005	16.03.2005	4	0	5
PAT00073	FAL00341	28.08.2005	#	E10.0 Primr insulinabhngiger Diabetes mellit	Ja	14	weiblich	KIBE	KIBE Kinder Beobachtungsstation	02.09.2005	#	28.08.2005	02.09.2005	5	0	6
PAT00073	FAL00342	02.07.2006	#	E10.1 Primr insulinabhngiger Diabetes mellit	Ja	15	weiblich	KIBE	KIBE Kinder Beobachtungsstation	06.07.2006	#	02.07.2006	06.07.2006	4	0	5
PAT00073	FAL00343	09.12.2009	#	E10.1 Primr insulinabhngiger Diabetes mellit		18	weiblich	MEOS	MEOS Medizin Station Innere Med. I	10.12.2009	#	09.12.2009	10.12.2009	1	0	2
PAT00073	FAL00344	07.05.2010	23:56:52	S06.0 Gehirnerschtterung		18	weiblich	UN7N	UN7N Unfall Station 7 Nord	08.05.2010	11:17:11	07.05.2010	08.05.2010	1	0	2
PAT00073	FAL00345	10.04.2012	01:24:44	B02.9 Zoster ohne Komplikation		20	weiblich	MEOS	MEOS Medizin Station Innere Med. I	11.04.2012	14:43:40	10.04.2012	11.04.2012	1	0	2
PAT00073	FAL00346	15.04.2013	06:50:32	T93.2 Folgen sonstiger Frakturen der unteren E		21	weiblich	UNTK	UNTK Unfall Tagesklinik	15.04.2013	17:13:29	15.04.2013	17.04.2013	0	0	0
PAT00073	FAL00346	15.04.2013	17:13:29	T93.2 Folgen sonstiger Frakturen der unteren E		21	weiblich	UN7S	UN7S Unfall Station 7 Sd	17.04.2013	13:34:12	15.04.2013	17.04.2013	2	0	3
PAT00074	FAL00347	20.07.2006	#	E10.9 Primr insulinabhngiger Diabetes mellit	Ja	9	weiblich	KIBE	KIBE Kinder Beobachtungsstation	20.07.2006	#	20.07.2006	20.07.2006	0	0	1
PAT00075	FAL00348	25.04.2008	#	N47 Vorhauthypertrophie, Phimose und Paraphi		10	mnnlich	URKI	URKI Urologie Kinderstation	25.04.2008	#	25.04.2008	25.04.2008	0	0	1
PAT00075	FAL00349	02.05.2011	09:45:03	E10.1 Primr insulinabhngiger Diabetes mellit	Ja	13	mnnlich	KIB1	KIB1 Kinder Station B Pd. I	10.05.2011	15:07:07	02.05.2011	10.05.2011	8	0	9
PAT00076	FAL00350	05.04.2010	15:10:05	E10.1 Primr insulinabhngiger Diabetes mellit	Ja	12	mnnlich	KIB1	KIB1 Kinder Station B Pd. I	09.04.2010	14:18:56	05.04.2010	09.04.2010	4	0	5
PAT00076	FAL00351	16.01.2011	17:15:30	E10.1 Primr insulinabhngiger Diabetes mellit	Ja	13	mnnlich	KIB1	KIB1 Kinder Station B Pd. I	21.01.2011	18:41:08	16.01.2011	21.01.2011	5	0	6
PAT00076	FAL00352	15.11.2011	14:45:08	E10.1 Primr insulinabhngiger Diabetes mellit	Ja	14	mnnlich	KIB1	KIB1 Kinder Station B Pd. I	21.11.2011	13:01:17	15.11.2011	21.11.2011	6	0	7
PAT00076	FAL00353	04.12.2011	11:19:16	E10.0 Primr insulinabhngiger Diabetes mellit	Ja	14	mnnlich	KIB1	KIB1 Kinder Station B Pd. I	15.12.2011	13:38:36	04.12.2011	15.12.2011	11	0	12
PAT00076	FAL00354	21.06.2012	16:21:55	J45.1 Nichtallergisches Asthma bronchiale	Ja	15	mnnlich	KIB1	KIB1 Kinder Station B Pd. I	28.06.2012	17:48:34	21.06.2012	28.06.2012	7	0	8
PAT00076	FAL00355	07.01.2013	15:02:24	E10.1 Primr insulinabhngiger Diabetes mellit	Ja	15	mnnlich	KIB1	KIB1 Kinder Station B Pd. I	16.01.2013	15:33:06	07.01.2013	16.01.2013	9	0	10
PAT00076	FAL00356	31.10.2013	18:05:22	E10.9 Primr insulinabhngiger Diabetes mellit	Ja	16	mnnlich	KIB1	KIB1 Kinder Station B Pd. I	03.11.2013	11:28:47	31.10.2013	03.11.2013	3	0	4
PAT00077	FAL00357	05.03.2007	#	E66.9 Adipositas, nicht nher bezeichnet		9	mnnlich	KIB1	KIB1 Kinder Station B Pd. I	12.03.2007	#	05.03.2007	12.03.2007	7	0	8
PAT00077	FAL00358	12.08.2011	22:01:03	E10.0 Primr insulinabhngiger Diabetes mellit	Ja	13	mnnlich	KIB1	KIB1 Kinder Station B Pd. I	19.08.2011	12:16:30	12.08.2011	19.08.2011	7	0	8
PAT00078	FAL00359	03.01.2011	10:36:32	E10.0 Primr insulinabhngiger Diabetes mellit	Ja	13	mnnlich	KIB1	KIB1 Kinder Station B Pd. I	07.01.2011	15:38:51	03.01.2011	07.01.2011	4	0	5
PAT00078	FAL00360	10.06.2011	09:27:23	E14.1 Nicht nher bezeichneter Diabetes mellit	Ja	13	mnnlich	KIB1	KIB1 Kinder Station B Pd. I	11.06.2011	11:28:49	10.06.2011	11.06.2011	1	0	2
PAT00079	FAL00361	19.10.2005	#	E10.9 Primr insulinabhngiger Diabetes mellit	Ja	15	mnnlich	KIBE	KIBE Kinder Beobachtungsstation	24.10.2005	#	19.10.2005	24.10.2005	5	0	6
PAT00079	FAL00362	30.01.2006	#	E87.2 Azidose	Ja	15	mnnlich	KIBE	KIBE Kinder Beobachtungsstation	08.02.2006	#	30.01.2006	08.02.2006	9	0	10
PAT00079	FAL00363	25.04.2007	#	E10.9 Primr insulinabhngiger Diabetes mellit	Ja	16	mnnlich	KIB1	KIB1 Kinder Station B Pd. I	30.04.2007	#	25.04.2007	30.04.2007	5	0	6
PAT00079	FAL00364	28.08.2007	#	E14.1 Nicht nher bezeichneter Diabetes mellit	Ja	17	mnnlich	KIPI	KIPI Kinder Pdiatr. Intensiv (ICU)	29.08.2007	#	28.08.2007	03.09.2007	1	0	1
PAT00079	FAL00364	29.08.2007	#	E14.1 Nicht nher bezeichneter Diabetes mellit	Ja	17	mnnlich	KIB1	KIB1 Kinder Station B Pd. I	03.09.2007	#	28.08.2007	03.09.2007	5	0	6
PAT00079	FAL00365	06.04.2009	#	E10.9 Primr insulinabhngiger Diabetes mellit	Ja	18	mnnlich	KIB1	KIB1 Kinder Station B Pd. I	09.04.2009	#	06.04.2009	09.04.2009	3	0	4
PAT00080	FAL00366	07.03.2009	#	E10.1 Primr insulinabhngiger Diabetes mellit	Ja	11	weiblich	KIB1	KIB1 Kinder Station B Pd. I	18.03.2009	#	07.03.2009	18.03.2009	11	0	12
PAT00080	FAL00367	15.02.2011	10:35:03	E10.1 Primr insulinabhngiger Diabetes mellit	Ja	13	weiblich	KIB1	KIB1 Kinder Station B Pd. I	18.02.2011	14:10:31	15.02.2011	18.02.2011	3	0	4
PAT00081	FAL00368	22.05.2006	#	E10.9 Primr insulinabhngiger Diabetes mellit	Ja	8	weiblich	KIBE	KIBE Kinder Beobachtungsstation	07.06.2006	#	22.05.2006	07.06.2006	16	0	17
PAT00081	FAL00369	18.08.2009	#	E10.0 Primr insulinabhngiger Diabetes mellit	Ja	11	weiblich	KIB1	KIB1 Kinder Station B Pd. I	22.08.2009	#	18.08.2009	22.08.2009	4	0	5
PAT00081	FAL00370	02.09.2010	10:13:05	E10.9 Primr insulinabhngiger Diabetes mellit	Ja	12	weiblich	KIB1	KIB1 Kinder Station B Pd. I	08.09.2010	16:57:04	02.09.2010	08.09.2010	6	0	7
PAT00081	FAL00371	26.03.2013	08:16:59	E10.9 Primr insulinabhngiger Diabetes mellit	Ja	15	weiblich	KIB1	KIB1 Kinder Station B Pd. I	29.03.2013	14:47:19	26.03.2013	29.03.2013	3	0	4
PAT00081	FAL00372	21.04.2013	05:24:04	E10.1 Primr insulinabhngiger Diabetes mellit	Ja	15	weiblich	KIB1	KIB1 Kinder Station B Pd. I	24.04.2013	14:54:04	21.04.2013	24.04.2013	3	0	4
PAT00082	FAL00373	16.07.2011	18:43:50	K35.0 Akute Appendizitis mit diffuser Peritoni		13	mnnlich	C1KI	C1KI Chirurgie Kinderstat. VTT	29.07.2011	11:16:42	16.07.2011	29.07.2011	13	0	14
PAT00082	FAL00374	03.08.2011	09:28:26	T81.4 Infektion nach einem Eingriff, anderenor		13	mnnlich	C1KI	C1KI Chirurgie Kinderstat. VTT	13.08.2011	11:19:29	03.08.2011	13.08.2011	10	0	11
PAT00082	FAL00375	06.12.2011	17:44:43	E10.0 Primr insulinabhngiger Diabetes mellit	Ja	14	mnnlich	KIB1	KIB1 Kinder Station B Pd. I	15.12.2011	12:13:04	06.12.2011	15.12.2011	9	0	10
PAT00082	FAL00376	04.02.2013	13:52:59	E10.9 Primr insulinabhngiger Diabetes mellit	Ja	15	mnnlich	KIB1	KIB1 Kinder Station B Pd. I	08.02.2013	11:04:31	04.02.2013	08.02.2013	4	0	5
PAT00083	FAL00377	27.08.2007	#	E10.1 Primr insulinabhngiger Diabetes mellit	Ja	9	weiblich	KIB1	KIB1 Kinder Station B Pd. I	31.08.2007	#	27.08.2007	31.08.2007	4	0	5
PAT00083	FAL00378	03.08.2011	11:01:10	E10.1 Primr insulinabhngiger Diabetes mellit	Ja	13	weiblich	KIB1	KIB1 Kinder Station B Pd. I	09.08.2011	11:00:23	03.08.2011	09.08.2011	6	0	7
PAT00083	FAL00379	21.04.2012	15:29:30	E10.1 Primr insulinabhngiger Diabetes mellit	Ja	14	weiblich	KIB1	KIB1 Kinder Station B Pd. I	23.04.2012	12:12:22	21.04.2012	23.04.2012	2	0	3
PAT00083	FAL00380	20.08.2012	15:07:00	E10.1 Primr insulinabhngiger Diabetes mellit	Ja	14	weiblich	KIB1	KIB1 Kinder Station B Pd. I	22.08.2012	12:08:11	20.08.2012	22.08.2012	2	0	3
PAT00083	FAL00381	27.01.2013	11:40:15	E10.1 Primr insulinabhngiger Diabetes mellit	Ja	15	weiblich	KIB1	KIB1 Kinder Station B Pd. I	01.02.2013	12:59:36	27.01.2013	01.02.2013	5	0	6
PAT00083	FAL00382	05.07.2013	11:54:46	E10.1 Primr insulinabhngiger Diabetes mellit	Ja	15	weiblich	KIB1	KIB1 Kinder Station B Pd. I	06.07.2013	15:03:28	05.07.2013	06.07.2013	1	0	2
PAT00083	FAL00383	23.10.2013	16:15:39	R10.4 Sonstige und nicht nher bezeichnete Bau	Ja	15	weiblich	KIB1	KIB1 Kinder Station B Pd. I	24.10.2013	15:53:12	23.10.2013	24.10.2013	1	0	2
PAT00083	FAL00384	08.12.2013	23:43:17	E10.1 Primr insulinabhngiger Diabetes mellit	Ja	16	weiblich	KIB1	KIB1 Kinder Station B Pd. I	10.12.2013	12:29:16	08.12.2013	10.12.2013	2	0	3
PAT00084	FAL00385	14.02.2005	#	E84.9 Zystische Fibrose, nicht nher bezeichne		31	mnnlich	KIBE	KIBE Kinder Beobachtungsstation	14.02.2005	#	14.02.2005	14.02.2005	0	0	1
PAT00084	FAL00386	13.05.2005	#	E84.9 Zystische Fibrose, nicht nher bezeichne		31	mnnlich	KIBE	KIBE Kinder Beobachtungsstation	13.05.2005	#	13.05.2005	13.05.2005	0	0	1
PAT00084	FAL00387	17.05.2005	#	E84.9 Zystische Fibrose, nicht nher bezeichne		31	mnnlich	KIBE	KIBE Kinder Beobachtungsstation	24.05.2005	#	17.05.2005	24.05.2005	7	0	8
PAT00084	FAL00388	10.06.2005	#	E84.9 Zystische Fibrose, nicht nher bezeichne		31	mnnlich	KIBE	KIBE Kinder Beobachtungsstation	10.06.2005	#	10.06.2005	10.06.2005	0	0	1
PAT00084	FAL00389	11.08.2005	#	E84.9 Zystische Fibrose, nicht nher bezeichne		31	mnnlich	KIBE	KIBE Kinder Beobachtungsstation	11.08.2005	#	11.08.2005	11.08.2005	0	0	1
PAT00084	FAL00390	22.08.2005	#	E84.9 Zystische Fibrose, nicht nher bezeichne		31	mnnlich	KIBE	KIBE Kinder Beobachtungsstation	23.08.2005	#	22.08.2005	23.08.2005	1	0	2
PAT00084	FAL00391	14.11.2005	#	E84.9 Zystische Fibrose, nicht nher bezeichne		31	mnnlich	KIBE	KIBE Kinder Beobachtungsstation	14.11.2005	#	14.11.2005	14.11.2005	0	0	1
PAT00084	FAL00392	09.02.2006	#	E84.9 Zystische Fibrose, nicht nher bezeichne		31	mnnlich	KIBE	KIBE Kinder Beobachtungsstation	09.02.2006	#	09.02.2006	09.02.2006	0	0	1
PAT00084	FAL00393	18.05.2006	#	E84.8 Zystische Fibrose mit sonstigen Manifest	Ja	31	mnnlich	KIBE	KIBE Kinder Beobachtungsstation	18.05.2006	#	18.05.2006	18.05.2006	0	0	1
PAT00084	FAL00394	10.08.2006	#	E84.8 Zystische Fibrose mit sonstigen Manifest	Ja	31	mnnlich	KIBE	KIBE Kinder Beobachtungsstation	10.08.2006	#	10.08.2006	10.08.2006	0	0	1
PAT00084	FAL00395	27.10.2006	#	E84.8 Zystische Fibrose mit sonstigen Manifest	Ja	31	mnnlich	KIBE	KIBE Kinder Beobachtungsstation	01.11.2006	#	27.10.2006	13.11.2006	5	0	5
PAT00084	FAL00395	01.11.2006	#	E84.8 Zystische Fibrose mit sonstigen Manifest	Ja	31	mnnlich	KIB3	KIB3 Kinder Station B Pd.III	13.11.2006	#	27.10.2006	13.11.2006	12	0	13
PAT00084	FAL00396	11.12.2006	#	E84.9 Zystische Fibrose, nicht nher bezeichne		31	mnnlich	KIB3	KIB3 Kinder Station B Pd.III	11.12.2006	#	11.12.2006	11.12.2006	0	0	1
PAT00084	FAL00397	13.02.2007	#	E84.9 Zystische Fibrose, nicht nher bezeichne		32	mnnlich	KIB3	KIB3 Kinder Station B Pd.III	13.02.2007	#	13.02.2007	13.02.2007	0	0	1
PAT00084	FAL00398	30.04.2007	#	E84.9 Zystische Fibrose, nicht nher bezeichne		32	mnnlich	KIB3	KIB3 Kinder Station B Pd.III	30.04.2007	#	30.04.2007	30.04.2007	0	0	1
PAT00084	FAL00399	13.08.2007	#	E84.9 Zystische Fibrose, nicht nher bezeichne		32	mnnlich	KIB3	KIB3 Kinder Station B Pd.III	13.08.2007	#	13.08.2007	13.08.2007	0	0	1
PAT00084	FAL00400	13.11.2007	#	E84.9 Zystische Fibrose, nicht nher bezeichne		32	mnnlich	KIB3	KIB3 Kinder Station B Pd.III	13.11.2007	#	13.11.2007	13.11.2007	0	0	1
PAT00084	FAL00401	19.02.2008	#	E84.9 Zystische Fibrose, nicht nher bezeichne		33	mnnlich	KIB3	KIB3 Kinder Station B Pd.III	19.02.2008	#	19.02.2008	19.02.2008	0	0	1
PAT00084	FAL00402	03.03.2008	#	E84.9 Zystische Fibrose, nicht nher bezeichne		33	mnnlich	KIB3	KIB3 Kinder Station B Pd.III	17.03.2008	#	03.03.2008	17.03.2008	14	0	15
PAT00084	FAL00403	20.05.2008	#	E84.9 Zystische Fibrose, nicht nher bezeichne		33	mnnlich	KIB3	KIB3 Kinder Station B Pd.III	20.05.2008	#	20.05.2008	20.05.2008	0	0	1
PAT00084	FAL00404	13.08.2008	#	E84.9 Zystische Fibrose, nicht nher bezeichne		33	mnnlich	KIB3	KIB3 Kinder Station B Pd.III	13.08.2008	#	13.08.2008	13.08.2008	0	0	1
PAT00084	FAL00405	27.10.2008	#	A49.8 Sonstige bakterielle Infektionen nicht n		33	mnnlich	KIB3	KIB3 Kinder Station B Pd.III	07.11.2008	#	27.10.2008	07.11.2008	11	0	12
PAT00084	FAL00406	12.02.2009	#	E84.8 Zystische Fibrose mit sonstigen Manifest		34	mnnlich	KIB3	KIB3 Kinder Station B Pd.III	12.02.2009	#	12.02.2009	12.02.2009	0	0	1
PAT00084	FAL00407	09.03.2009	#	E84.8 Zystische Fibrose mit sonstigen Manifest		34	mnnlich	KIB3	KIB3 Kinder Station B Pd.III	12.03.2009	#	09.03.2009	12.03.2009	3	0	4
PAT00084	FAL00408	30.03.2009	#	E84.9 Zystische Fibrose, nicht nher bezeichne		34	mnnlich	KIN3	KIN3 Kinder Station A Pd. III	02.04.2009	#	30.03.2009	02.04.2009	3	0	4
PAT00084	FAL00409	14.04.2009	#	E84.8 Zystische Fibrose mit sonstigen Manifest		34	mnnlich	KIN3	KIN3 Kinder Station A Pd. III	14.04.2009	#	14.04.2009	14.04.2009	0	0	1
PAT00084	FAL00410	21.07.2009	#	E84.9 Zystische Fibrose, nicht nher bezeichne		34	mnnlich	KIN3	KIN3 Kinder Station A Pd. III	21.07.2009	#	21.07.2009	21.07.2009	0	0	1
PAT00084	FAL00411	16.09.2009	#	E84.9 Zystische Fibrose, nicht nher bezeichne		34	mnnlich	KIN3	KIN3 Kinder Station A Pd. III	25.09.2009	#	16.09.2009	25.09.2009	9	0	10
PAT00084	FAL00412	10.11.2009	#	E84.9 Zystische Fibrose, nicht nher bezeichne		34	mnnlich	KIN3	KIN3 Kinder Station A Pd. III	10.11.2009	#	10.11.2009	10.11.2009	0	0	1
PAT00084	FAL00413	02.02.2010	10:07:32	E84.9 Zystische Fibrose, nicht nher bezeichne		35	mnnlich	KIN3	KIN3 Kinder Station A Pd. III	02.02.2010	15:47:03	02.02.2010	02.02.2010	0	0	1
PAT00084	FAL00414	04.05.2010	10:21:54	E84.9 Zystische Fibrose, nicht nher bezeichne		35	mnnlich	KIN3	KIN3 Kinder Station A Pd. III	04.05.2010	18:33:39	04.05.2010	04.05.2010	0	0	1
PAT00084	FAL00415	04.06.2010	10:44:25	E84.9 Zystische Fibrose, nicht nher bezeichne		35	mnnlich	KIN3	KIN3 Kinder Station A Pd. III	04.06.2010	18:21:28	04.06.2010	04.06.2010	0	0	1
PAT00084	FAL00416	29.07.2010	09:55:37	E84.9 Zystische Fibrose, nicht nher bezeichne	Ja	35	mnnlich	KIN3	KIN3 Kinder Station A Pd. III	29.07.2010	23:27:04	29.07.2010	29.07.2010	0	0	1
PAT00084	FAL00417	30.11.2010	09:58:43	E84.9 Zystische Fibrose, nicht nher bezeichne		35	mnnlich	KIN3	KIN3 Kinder Station A Pd. III	30.11.2010	23:34:17	30.11.2010	30.11.2010	0	0	1
PAT00084	FAL00418	17.05.2011	10:13:23	E84.9 Zystische Fibrose, nicht nher bezeichne		36	mnnlich	KIN3	KIN3 Kinder Station A Pd. III	17.05.2011	16:06:10	17.05.2011	17.05.2011	0	0	1
PAT00084	FAL00419	09.08.2011	09:14:34	E84.9 Zystische Fibrose, nicht nher bezeichne		36	mnnlich	KIN3	KIN3 Kinder Station A Pd. III	09.08.2011	12:30:00	09.08.2011	09.08.2011	0	0	1
PAT00084	FAL00420	15.11.2011	08:43:24	E84.9 Zystische Fibrose, nicht nher bezeichne		36	mnnlich	KIN3	KIN3 Kinder Station A Pd. III	15.11.2011	15:57:51	15.11.2011	15.11.2011	0	0	1
PAT00084	FAL00421	13.03.2012	09:05:34	E84.8 Zystische Fibrose mit sonstigen Manifest		37	mnnlich	KIN3	KIN3 Kinder Station A Pd. III	13.03.2012	13:45:20	13.03.2012	13.03.2012	0	0	1
PAT00084	FAL00422	08.05.2012	10:12:48	E84.9 Zystische Fibrose, nicht nher bezeichne		37	mnnlich	KIN3	KIN3 Kinder Station A Pd. III	08.05.2012	13:54:00	08.05.2012	08.05.2012	0	0	1
PAT00084	FAL00423	29.05.2012	13:50:46	E84.9 Zystische Fibrose, nicht nher bezeichne		37	mnnlich	MEM1	MEM1 Medizin Infektiolog. Stat. 1	01.06.2012	23:59:00	29.05.2012	01.06.2012	3	0	4
PAT00084	FAL00424	26.07.2012	09:23:44	E84.9 Zystische Fibrose, nicht nher bezeichne		37	mnnlich	KIN3	KIN3 Kinder Station A Pd. III	26.07.2012	14:25:59	26.07.2012	26.07.2012	0	0	1
PAT00084	FAL00425	04.10.2012	12:05:40	E84.9 Zystische Fibrose, nicht nher bezeichne		37	mnnlich	MEM1	MEM1 Medizin Infektiolog. Stat. 1	12.10.2012	11:10:38	04.10.2012	12.10.2012	8	0	9
PAT00084	FAL00426	18.10.2012	10:00:56	E84.9 Zystische Fibrose, nicht nher bezeichne		37	mnnlich	KIN3	KIN3 Kinder Station A Pd. III	18.10.2012	17:35:58	18.10.2012	18.10.2012	0	0	1
PAT00084	FAL00427	31.01.2013	13:17:04	E84.9 Zystische Fibrose, nicht nher bezeichne		38	mnnlich	KIN3	KIN3 Kinder Station A Pd. III	31.01.2013	14:39:12	31.01.2013	31.01.2013	0	0	1
PAT00084	FAL00428	30.04.2013	08:36:59	E84.9 Zystische Fibrose, nicht nher bezeichne		38	mnnlich	KIN3	KIN3 Kinder Station A Pd. III	30.04.2013	18:42:47	30.04.2013	30.04.2013	0	0	1
PAT00084	FAL00429	03.07.2013	14:48:03	E84.9 Zystische Fibrose, nicht nher bezeichne		38	mnnlich	KIN3	KIN3 Kinder Station A Pd. III	03.07.2013	22:34:28	03.07.2013	03.07.2013	0	0	1
PAT00084	FAL00430	06.08.2013	10:03:57	E84.9 Zystische Fibrose, nicht nher bezeichne		38	mnnlich	KIN3	KIN3 Kinder Station A Pd. III	06.08.2013	17:45:26	06.08.2013	06.08.2013	0	0	1
PAT00084	FAL00431	06.11.2013	12:53:12	E84.9 Zystische Fibrose, nicht nher bezeichne		38	mnnlich	KIN3	KIN3 Kinder Station A Pd. III	06.11.2013	18:04:44	06.11.2013	06.11.2013	0	0	1
PAT00085	FAL00432	23.02.2005	#	E84.9 Zystische Fibrose, nicht nher bezeichne		29	mnnlich	KIBE	KIBE Kinder Beobachtungsstation	23.02.2005	#	23.02.2005	16.03.2005	0	0	0
PAT00085	FAL00433	29.06.2005	#	E84.9 Zystische Fibrose, nicht nher bezeichne		29	mnnlich	KIBE	KIBE Kinder Beobachtungsstation	06.07.2005	#	29.06.2005	13.07.2005	7	0	7
PAT00085	FAL00434	12.10.2005	#	E84.8 Zystische Fibrose mit sonstigen Manifest		29	mnnlich	KIBE	KIBE Kinder Beobachtungsstation	30.10.2005	#	12.10.2005	04.11.2005	18	0	18
PAT00085	FAL00435	22.02.2006	#	E84.8 Zystische Fibrose mit sonstigen Manifest	Ja	29	mnnlich	KIBE	KIBE Kinder Beobachtungsstation	08.03.2006	#	22.02.2006	08.03.2006	14	0	15
PAT00085	FAL00436	18.04.2006	#	E84.9 Zystische Fibrose, nicht nher bezeichne		29	mnnlich	KIBE	KIBE Kinder Beobachtungsstation	20.04.2006	#	18.04.2006	20.04.2006	2	0	3
PAT00085	FAL00437	11.07.2006	#	E84.8 Zystische Fibrose mit sonstigen Manifest		29	mnnlich	KIBE	KIBE Kinder Beobachtungsstation	25.07.2006	#	11.07.2006	25.07.2006	14	0	15
PAT00085	FAL00438	03.08.2006	#	E84.9 Zystische Fibrose, nicht nher bezeichne	Ja	30	mnnlich	KIBE	KIBE Kinder Beobachtungsstation	18.08.2006	#	03.08.2006	18.08.2006	15	0	16
PAT00085	FAL00439	04.12.2006	#	E84.9 Zystische Fibrose, nicht nher bezeichne		30	mnnlich	KIB3	KIB3 Kinder Station B Pd.III	18.12.2006	#	04.12.2006	18.12.2006	14	0	15
PAT00085	FAL00440	22.12.2006	#	E84.9 Zystische Fibrose, nicht nher bezeichne		30	mnnlich	KIB3	KIB3 Kinder Station B Pd.III	24.12.2006	#	22.12.2006	28.01.2007	2	0	2
PAT00085	FAL00440	24.12.2006	#	E84.9 Zystische Fibrose, nicht nher bezeichne		30	mnnlich	KIPI	KIPI Kinder Pdiatr. Intensiv (ICU)	26.12.2006	#	22.12.2006	28.01.2007	2	0	2
PAT00085	FAL00440	26.12.2006	#	E84.9 Zystische Fibrose, nicht nher bezeichne		30	mnnlich	KIB3	KIB3 Kinder Station B Pd.III	31.12.2006	#	22.12.2006	28.01.2007	6	0	6
PAT00085	FAL00440	01.01.2007	#	E84.9 Zystische Fibrose, nicht nher bezeichne		30	mnnlich	KIB3	KIB3 Kinder Station B Pd.III	11.01.2007	#	22.12.2006	28.01.2007	10	0	10
PAT00085	FAL00440	11.01.2007	#	E84.9 Zystische Fibrose, nicht nher bezeichne		30	mnnlich	C1TI	C1TI Chirurgie Transplant ICU	28.01.2007	#	22.12.2006	28.01.2007	17	0	18
PAT00086	FAL00441	03.02.2006	#	D59.3 Hmolytisch-urmisches Syndrom		7	weiblich	KII2	KII2 Kinder Infektionsabteilung 2	15.02.2006	#	03.02.2006	10.03.2006	12	0	12
PAT00086	FAL00441	15.02.2006	#	D59.3 Hmolytisch-urmisches Syndrom		7	weiblich	KIPI	KIPI Kinder Pdiatr. Intensiv (ICU)	15.02.2006	#	03.02.2006	10.03.2006	0	0	0
PAT00086	FAL00441	15.02.2006	#	D59.3 Hmolytisch-urmisches Syndrom		7	weiblich	KII2	KII2 Kinder Infektionsabteilung 2	17.02.2006	#	03.02.2006	10.03.2006	2	0	2
PAT00086	FAL00441	17.02.2006	#	D59.3 Hmolytisch-urmisches Syndrom		7	weiblich	KIPI	KIPI Kinder Pdiatr. Intensiv (ICU)	17.02.2006	#	03.02.2006	10.03.2006	0	0	0
PAT00086	FAL00441	17.02.2006	#	D59.3 Hmolytisch-urmisches Syndrom		7	weiblich	KII2	KII2 Kinder Infektionsabteilung 2	20.02.2006	#	03.02.2006	10.03.2006	3	0	3
PAT00086	FAL00441	20.02.2006	#	D59.3 Hmolytisch-urmisches Syndrom		7	weiblich	KIPI	KIPI Kinder Pdiatr. Intensiv (ICU)	20.02.2006	#	03.02.2006	10.03.2006	0	0	0
PAT00086	FAL00441	20.02.2006	#	D59.3 Hmolytisch-urmisches Syndrom		7	weiblich	KII2	KII2 Kinder Infektionsabteilung 2	22.02.2006	#	03.02.2006	10.03.2006	2	0	2
PAT00086	FAL00441	22.02.2006	#	D59.3 Hmolytisch-urmisches Syndrom		7	weiblich	KIPI	KIPI Kinder Pdiatr. Intensiv (ICU)	22.02.2006	#	03.02.2006	10.03.2006	0	0	0
PAT00086	FAL00441	22.02.2006	#	D59.3 Hmolytisch-urmisches Syndrom		7	weiblich	KII2	KII2 Kinder Infektionsabteilung 2	24.02.2006	#	03.02.2006	10.03.2006	2	0	2
PAT00086	FAL00441	24.02.2006	#	D59.3 Hmolytisch-urmisches Syndrom		7	weiblich	KIPI	KIPI Kinder Pdiatr. Intensiv (ICU)	24.02.2006	#	03.02.2006	10.03.2006	0	0	0
PAT00086	FAL00441	24.02.2006	#	D59.3 Hmolytisch-urmisches Syndrom		7	weiblich	KII2	KII2 Kinder Infektionsabteilung 2	27.02.2006	#	03.02.2006	10.03.2006	3	0	3
PAT00086	FAL00441	27.02.2006	#	D59.3 Hmolytisch-urmisches Syndrom		7	weiblich	KIPI	KIPI Kinder Pdiatr. Intensiv (ICU)	27.02.2006	#	03.02.2006	10.03.2006	0	0	0
PAT00086	FAL00441	27.02.2006	#	D59.3 Hmolytisch-urmisches Syndrom		7	weiblich	KII2	KII2 Kinder Infektionsabteilung 2	01.03.2006	#	03.02.2006	10.03.2006	2	0	2
PAT00086	FAL00441	01.03.2006	#	D59.3 Hmolytisch-urmisches Syndrom		7	weiblich	KIPI	KIPI Kinder Pdiatr. Intensiv (ICU)	01.03.2006	#	03.02.2006	10.03.2006	0	0	0
PAT00086	FAL00441	01.03.2006	#	D59.3 Hmolytisch-urmisches Syndrom		7	weiblich	KII2	KII2 Kinder Infektionsabteilung 2	03.03.2006	#	03.02.2006	10.03.2006	2	0	2
PAT00086	FAL00441	03.03.2006	#	D59.3 Hmolytisch-urmisches Syndrom		7	weiblich	KIPI	KIPI Kinder Pdiatr. Intensiv (ICU)	03.03.2006	#	03.02.2006	10.03.2006	0	0	0
PAT00086	FAL00441	03.03.2006	#	D59.3 Hmolytisch-urmisches Syndrom		7	weiblich	KII2	KII2 Kinder Infektionsabteilung 2	08.03.2006	#	03.02.2006	10.03.2006	5	0	5
PAT00086	FAL00441	08.03.2006	#	D59.3 Hmolytisch-urmisches Syndrom		7	weiblich	KIPI	KIPI Kinder Pdiatr. Intensiv (ICU)	08.03.2006	#	03.02.2006	10.03.2006	0	0	0
PAT00086	FAL00441	08.03.2006	#	D59.3 Hmolytisch-urmisches Syndrom		7	weiblich	KII2	KII2 Kinder Infektionsabteilung 2	10.03.2006	#	03.02.2006	10.03.2006	2	0	3
PAT00086	FAL00442	21.03.2006	#	D59.3 Hmolytisch-urmisches Syndrom		7	weiblich	KIBE	KIBE Kinder Beobachtungsstation	23.03.2006	#	21.03.2006	28.03.2006	2	0	2
PAT00086	FAL00442	23.03.2006	#	D59.3 Hmolytisch-urmisches Syndrom		7	weiblich	KIPI	KIPI Kinder Pdiatr. Intensiv (ICU)	23.03.2006	#	21.03.2006	28.03.2006	0	0	0
PAT00086	FAL00442	23.03.2006	#	D59.3 Hmolytisch-urmisches Syndrom		7	weiblich	KIBE	KIBE Kinder Beobachtungsstation	24.03.2006	#	21.03.2006	28.03.2006	1	0	1
PAT00086	FAL00442	24.03.2006	#	D59.3 Hmolytisch-urmisches Syndrom		7	weiblich	KIPI	KIPI Kinder Pdiatr. Intensiv (ICU)	24.03.2006	#	21.03.2006	28.03.2006	0	0	0
PAT00086	FAL00442	24.03.2006	#	D59.3 Hmolytisch-urmisches Syndrom		7	weiblich	KIBE	KIBE Kinder Beobachtungsstation	28.03.2006	#	21.03.2006	28.03.2006	4	0	4
PAT00086	FAL00442	28.03.2006	#	D59.3 Hmolytisch-urmisches Syndrom		7	weiblich	KIPI	KIPI Kinder Pdiatr. Intensiv (ICU)	28.03.2006	#	21.03.2006	28.03.2006	0	0	0
PAT00086	FAL00442	28.03.2006	#	D59.3 Hmolytisch-urmisches Syndrom		7	weiblich	KIBE	KIBE Kinder Beobachtungsstation	28.03.2006	#	21.03.2006	28.03.2006	0	0	1
PAT00086	FAL00443	30.03.2006	#	D59.3 Hmolytisch-urmisches Syndrom		7	weiblich	KIBE	KIBE Kinder Beobachtungsstation	31.03.2006	#	30.03.2006	31.03.2006	1	0	1
PAT00086	FAL00443	31.03.2006	#	D59.3 Hmolytisch-urmisches Syndrom		7	weiblich	KIPI	KIPI Kinder Pdiatr. Intensiv (ICU)	31.03.2006	#	30.03.2006	31.03.2006	0	0	0
PAT00086	FAL00443	31.03.2006	#	D59.3 Hmolytisch-urmisches Syndrom		7	weiblich	KIBE	KIBE Kinder Beobachtungsstation	31.03.2006	#	30.03.2006	31.03.2006	0	0	1
PAT00086	FAL00444	03.04.2006	#	D59.3 Hmolytisch-urmisches Syndrom		7	weiblich	KIPI	KIPI Kinder Pdiatr. Intensiv (ICU)	03.04.2006	#	03.04.2006	03.04.2006	0	0	0
PAT00086	FAL00444	03.04.2006	#	D59.3 Hmolytisch-urmisches Syndrom		7	weiblich	KIBE	KIBE Kinder Beobachtungsstation	03.04.2006	#	03.04.2006	03.04.2006	0	0	1
PAT00086	FAL00444	03.04.2006	#	D59.3 Hmolytisch-urmisches Syndrom		7	weiblich	KIBE	KIBE Kinder Beobachtungsstation	03.04.2006	#	03.04.2006	03.04.2006	0	0	0
PAT00086	FAL00445	06.04.2006	#	D59.3 Hmolytisch-urmisches Syndrom		7	weiblich	KIPI	KIPI Kinder Pdiatr. Intensiv (ICU)	06.04.2006	#	06.04.2006	06.04.2006	0	0	0
PAT00086	FAL00445	06.04.2006	#	D59.3 Hmolytisch-urmisches Syndrom		7	weiblich	KIBE	KIBE Kinder Beobachtungsstation	06.04.2006	#	06.04.2006	06.04.2006	0	0	1
PAT00086	FAL00445	06.04.2006	#	D59.3 Hmolytisch-urmisches Syndrom		7	weiblich	KIBE	KIBE Kinder Beobachtungsstation	06.04.2006	#	06.04.2006	06.04.2006	0	0	0
PAT00086	FAL00446	07.04.2006	#	B02.9 Zoster ohne Komplikation		7	weiblich	KII2	KII2 Kinder Infektionsabteilung 2	10.04.2006	#	07.04.2006	10.04.2006	3	0	4
PAT00086	FAL00447	13.04.2006	#	D59.3 Hmolytisch-urmisches Syndrom		8	weiblich	KIPI	KIPI Kinder Pdiatr. Intensiv (ICU)	13.04.2006	#	13.04.2006	13.04.2006	0	0	0
PAT00086	FAL00447	13.04.2006	#	D59.3 Hmolytisch-urmisches Syndrom		8	weiblich	KIBE	KIBE Kinder Beobachtungsstation	13.04.2006	#	13.04.2006	13.04.2006	0	0	1
PAT00086	FAL00447	13.04.2006	#	D59.3 Hmolytisch-urmisches Syndrom		8	weiblich	KIBE	KIBE Kinder Beobachtungsstation	13.04.2006	#	13.04.2006	13.04.2006	0	0	0
PAT00086	FAL00448	18.04.2006	#	D59.3 Hmolytisch-urmisches Syndrom		8	weiblich	KIPI	KIPI Kinder Pdiatr. Intensiv (ICU)	18.04.2006	#	18.04.2006	18.04.2006	0	0	0
PAT00086	FAL00448	18.04.2006	#	D59.3 Hmolytisch-urmisches Syndrom		8	weiblich	KII2	KII2 Kinder Infektionsabteilung 2	18.04.2006	#	18.04.2006	18.04.2006	0	0	1
PAT00086	FAL00448	18.04.2006	#	D59.3 Hmolytisch-urmisches Syndrom		8	weiblich	KII2	KII2 Kinder Infektionsabteilung 2	18.04.2006	#	18.04.2006	18.04.2006	0	0	0
PAT00086	FAL00449	20.04.2006	#	D59.3 Hmolytisch-urmisches Syndrom		8	weiblich	KIPI	KIPI Kinder Pdiatr. Intensiv (ICU)	20.04.2006	#	20.04.2006	20.04.2006	0	0	0
PAT00086	FAL00449	20.04.2006	#	D59.3 Hmolytisch-urmisches Syndrom		8	weiblich	KIBE	KIBE Kinder Beobachtungsstation	20.04.2006	#	20.04.2006	20.04.2006	0	0	1
PAT00086	FAL00449	20.04.2006	#	D59.3 Hmolytisch-urmisches Syndrom		8	weiblich	KIBE	KIBE Kinder Beobachtungsstation	20.04.2006	#	20.04.2006	20.04.2006	0	0	0
PAT00086	FAL00450	24.04.2006	#	D59.3 Hmolytisch-urmisches Syndrom		8	weiblich	KIPI	KIPI Kinder Pdiatr. Intensiv (ICU)	24.04.2006	#	24.04.2006	24.04.2006	0	0	0
PAT00086	FAL00450	24.04.2006	#	D59.3 Hmolytisch-urmisches Syndrom		8	weiblich	KIBE	KIBE Kinder Beobachtungsstation	24.04.2006	#	24.04.2006	24.04.2006	0	0	1
PAT00086	FAL00450	24.04.2006	#	D59.3 Hmolytisch-urmisches Syndrom		8	weiblich	KIBE	KIBE Kinder Beobachtungsstation	24.04.2006	#	24.04.2006	24.04.2006	0	0	0
PAT00086	FAL00451	27.04.2006	#	D59.3 Hmolytisch-urmisches Syndrom		8	weiblich	KIPI	KIPI Kinder Pdiatr. Intensiv (ICU)	27.04.2006	#	27.04.2006	27.04.2006	0	0	0
PAT00086	FAL00451	27.04.2006	#	D59.3 Hmolytisch-urmisches Syndrom		8	weiblich	KIBE	KIBE Kinder Beobachtungsstation	27.04.2006	#	27.04.2006	27.04.2006	0	0	1
PAT00086	FAL00451	27.04.2006	#	D59.3 Hmolytisch-urmisches Syndrom		8	weiblich	KIBE	KIBE Kinder Beobachtungsstation	27.04.2006	#	27.04.2006	27.04.2006	0	0	0
PAT00086	FAL00452	02.05.2006	#	D59.3 Hmolytisch-urmisches Syndrom		8	weiblich	KIPI	KIPI Kinder Pdiatr. Intensiv (ICU)	02.05.2006	#	02.05.2006	02.05.2006	0	0	0
PAT00086	FAL00452	02.05.2006	#	D59.3 Hmolytisch-urmisches Syndrom		8	weiblich	KIBE	KIBE Kinder Beobachtungsstation	02.05.2006	#	02.05.2006	02.05.2006	0	0	1
PAT00086	FAL00452	02.05.2006	#	D59.3 Hmolytisch-urmisches Syndrom		8	weiblich	KIBE	KIBE Kinder Beobachtungsstation	02.05.2006	#	02.05.2006	02.05.2006	0	0	0
PAT00086	FAL00453	05.05.2006	#	D59.3 Hmolytisch-urmisches Syndrom		8	weiblich	KIPI	KIPI Kinder Pdiatr. Intensiv (ICU)	05.05.2006	#	05.05.2006	05.05.2006	0	0	0
PAT00086	FAL00453	05.05.2006	#	D59.3 Hmolytisch-urmisches Syndrom		8	weiblich	KIBE	KIBE Kinder Beobachtungsstation	05.05.2006	#	05.05.2006	05.05.2006	0	0	1
PAT00086	FAL00453	05.05.2006	#	D59.3 Hmolytisch-urmisches Syndrom		8	weiblich	KIBE	KIBE Kinder Beobachtungsstation	05.05.2006	#	05.05.2006	05.05.2006	0	0	0
PAT00086	FAL00454	09.05.2006	#	D59.3 Hmolytisch-urmisches Syndrom		8	weiblich	KIPI	KIPI Kinder Pdiatr. Intensiv (ICU)	09.05.2006	#	09.05.2006	09.05.2006	0	0	0
PAT00086	FAL00454	09.05.2006	#	D59.3 Hmolytisch-urmisches Syndrom		8	weiblich	KIBE	KIBE Kinder Beobachtungsstation	09.05.2006	#	09.05.2006	09.05.2006	0	0	1
PAT00086	FAL00454	09.05.2006	#	D59.3 Hmolytisch-urmisches Syndrom		8	weiblich	KIBE	KIBE Kinder Beobachtungsstation	09.05.2006	#	09.05.2006	09.05.2006	0	0	0
PAT00086	FAL00455	12.05.2006	#	D59.3 Hmolytisch-urmisches Syndrom		8	weiblich	KIPI	KIPI Kinder Pdiatr. Intensiv (ICU)	12.05.2006	#	12.05.2006	12.05.2006	0	0	0
PAT00086	FAL00455	12.05.2006	#	D59.3 Hmolytisch-urmisches Syndrom		8	weiblich	KIBE	KIBE Kinder Beobachtungsstation	12.05.2006	#	12.05.2006	12.05.2006	0	0	1
PAT00086	FAL00455	12.05.2006	#	D59.3 Hmolytisch-urmisches Syndrom		8	weiblich	KIBE	KIBE Kinder Beobachtungsstation	12.05.2006	#	12.05.2006	12.05.2006	0	0	0
PAT00086	FAL00456	15.05.2006	#	D59.3 Hmolytisch-urmisches Syndrom		8	weiblich	KIPI	KIPI Kinder Pdiatr. Intensiv (ICU)	15.05.2006	#	15.05.2006	15.05.2006	0	0	0
PAT00086	FAL00456	15.05.2006	#	D59.3 Hmolytisch-urmisches Syndrom		8	weiblich	KIBE	KIBE Kinder Beobachtungsstation	15.05.2006	#	15.05.2006	15.05.2006	0	0	1
PAT00086	FAL00456	15.05.2006	#	D59.3 Hmolytisch-urmisches Syndrom		8	weiblich	KIBE	KIBE Kinder Beobachtungsstation	15.05.2006	#	15.05.2006	15.05.2006	0	0	0
PAT00086	FAL00457	18.05.2006	#	D59.3 Hmolytisch-urmisches Syndrom		8	weiblich	KIPI	KIPI Kinder Pdiatr. Intensiv (ICU)	18.05.2006	#	18.05.2006	18.05.2006	0	0	0
PAT00086	FAL00457	18.05.2006	#	D59.3 Hmolytisch-urmisches Syndrom		8	weiblich	KIBE	KIBE Kinder Beobachtungsstation	18.05.2006	#	18.05.2006	18.05.2006	0	0	1
PAT00086	FAL00457	18.05.2006	#	D59.3 Hmolytisch-urmisches Syndrom		8	weiblich	KIBE	KIBE Kinder Beobachtungsstation	18.05.2006	#	18.05.2006	18.05.2006	0	0	0
PAT00086	FAL00458	22.05.2006	#	D59.3 Hmolytisch-urmisches Syndrom		8	weiblich	KIPI	KIPI Kinder Pdiatr. Intensiv (ICU)	22.05.2006	#	22.05.2006	22.05.2006	0	0	0
PAT00086	FAL00458	22.05.2006	#	D59.3 Hmolytisch-urmisches Syndrom		8	weiblich	KIBE	KIBE Kinder Beobachtungsstation	22.05.2006	#	22.05.2006	22.05.2006	0	0	1
PAT00086	FAL00458	22.05.2006	#	D59.3 Hmolytisch-urmisches Syndrom		8	weiblich	KIBE	KIBE Kinder Beobachtungsstation	22.05.2006	#	22.05.2006	22.05.2006	0	0	0
PAT00086	FAL00459	26.05.2006	#	D59.3 Hmolytisch-urmisches Syndrom		8	weiblich	KIPI	KIPI Kinder Pdiatr. Intensiv (ICU)	26.05.2006	#	26.05.2006	26.05.2006	0	0	0
PAT00086	FAL00459	26.05.2006	#	D59.3 Hmolytisch-urmisches Syndrom		8	weiblich	KIBE	KIBE Kinder Beobachtungsstation	26.05.2006	#	26.05.2006	26.05.2006	0	0	1
PAT00086	FAL00459	26.05.2006	#	D59.3 Hmolytisch-urmisches Syndrom		8	weiblich	KIBE	KIBE Kinder Beobachtungsstation	26.05.2006	#	26.05.2006	26.05.2006	0	0	0
PAT00086	FAL00460	01.06.2006	#	D59.3 Hmolytisch-urmisches Syndrom		8	weiblich	KIPI	KIPI Kinder Pdiatr. Intensiv (ICU)	01.06.2006	#	01.06.2006	01.06.2006	0	0	0
PAT00086	FAL00460	01.06.2006	#	D59.3 Hmolytisch-urmisches Syndrom		8	weiblich	KIBE	KIBE Kinder Beobachtungsstation	01.06.2006	#	01.06.2006	01.06.2006	0	0	1
PAT00086	FAL00460	01.06.2006	#	D59.3 Hmolytisch-urmisches Syndrom		8	weiblich	KIBE	KIBE Kinder Beobachtungsstation	01.06.2006	#	01.06.2006	01.06.2006	0	0	0
PAT00086	FAL00461	08.06.2006	#	D59.3 Hmolytisch-urmisches Syndrom		8	weiblich	KIPI	KIPI Kinder Pdiatr. Intensiv (ICU)	08.06.2006	#	08.06.2006	08.06.2006	0	0	0
PAT00086	FAL00461	08.06.2006	#	D59.3 Hmolytisch-urmisches Syndrom		8	weiblich	KIBE	KIBE Kinder Beobachtungsstation	08.06.2006	#	08.06.2006	08.06.2006	0	0	1
PAT00086	FAL00461	08.06.2006	#	D59.3 Hmolytisch-urmisches Syndrom		8	weiblich	KIBE	KIBE Kinder Beobachtungsstation	08.06.2006	#	08.06.2006	08.06.2006	0	0	0
PAT00086	FAL00462	19.06.2006	#	D59.3 Hmolytisch-urmisches Syndrom		8	weiblich	KIPI	KIPI Kinder Pdiatr. Intensiv (ICU)	19.06.2006	#	19.06.2006	19.06.2006	0	0	0
PAT00086	FAL00462	19.06.2006	#	D59.3 Hmolytisch-urmisches Syndrom		8	weiblich	KIBE	KIBE Kinder Beobachtungsstation	19.06.2006	#	19.06.2006	19.06.2006	0	0	1
PAT00086	FAL00462	19.06.2006	#	D59.3 Hmolytisch-urmisches Syndrom		8	weiblich	KIBE	KIBE Kinder Beobachtungsstation	19.06.2006	#	19.06.2006	19.06.2006	0	0	0
PAT00086	FAL00463	22.06.2006	#	D59.3 Hmolytisch-urmisches Syndrom		8	weiblich	KIPI	KIPI Kinder Pdiatr. Intensiv (ICU)	22.06.2006	#	22.06.2006	22.06.2006	0	0	0
PAT00086	FAL00463	22.06.2006	#	D59.3 Hmolytisch-urmisches Syndrom		8	weiblich	KIBE	KIBE Kinder Beobachtungsstation	22.06.2006	#	22.06.2006	22.06.2006	0	0	1
PAT00086	FAL00463	22.06.2006	#	D59.3 Hmolytisch-urmisches Syndrom		8	weiblich	KIBE	KIBE Kinder Beobachtungsstation	22.06.2006	#	22.06.2006	22.06.2006	0	0	0
PAT00086	FAL00464	26.06.2006	#	D59.3 Hmolytisch-urmisches Syndrom		8	weiblich	KIPI	KIPI Kinder Pdiatr. Intensiv (ICU)	26.06.2006	#	26.06.2006	26.06.2006	0	0	0
PAT00086	FAL00464	26.06.2006	#	D59.3 Hmolytisch-urmisches Syndrom		8	weiblich	KIBE	KIBE Kinder Beobachtungsstation	26.06.2006	#	26.06.2006	26.06.2006	0	0	1
PAT00086	FAL00464	26.06.2006	#	D59.3 Hmolytisch-urmisches Syndrom		8	weiblich	KIBE	KIBE Kinder Beobachtungsstation	26.06.2006	#	26.06.2006	26.06.2006	0	0	0
PAT00086	FAL00465	29.06.2006	#	D59.3 Hmolytisch-urmisches Syndrom		8	weiblich	KIPI	KIPI Kinder Pdiatr. Intensiv (ICU)	29.06.2006	#	29.06.2006	29.06.2006	0	0	0
PAT00086	FAL00465	29.06.2006	#	D59.3 Hmolytisch-urmisches Syndrom		8	weiblich	KIBE	KIBE Kinder Beobachtungsstation	29.06.2006	#	29.06.2006	29.06.2006	0	0	1
PAT00086	FAL00465	29.06.2006	#	D59.3 Hmolytisch-urmisches Syndrom		8	weiblich	KIBE	KIBE Kinder Beobachtungsstation	29.06.2006	#	29.06.2006	29.06.2006	0	0	0
PAT00086	FAL00466	03.07.2006	#	D59.3 Hmolytisch-urmisches Syndrom		8	weiblich	KIPI	KIPI Kinder Pdiatr. Intensiv (ICU)	03.07.2006	#	03.07.2006	03.07.2006	0	0	0
PAT00086	FAL00466	03.07.2006	#	D59.3 Hmolytisch-urmisches Syndrom		8	weiblich	KIBE	KIBE Kinder Beobachtungsstation	03.07.2006	#	03.07.2006	03.07.2006	0	0	1
PAT00086	FAL00466	03.07.2006	#	D59.3 Hmolytisch-urmisches Syndrom		8	weiblich	KIBE	KIBE Kinder Beobachtungsstation	03.07.2006	#	03.07.2006	03.07.2006	0	0	0
PAT00086	FAL00467	10.07.2006	#	D59.3 Hmolytisch-urmisches Syndrom		8	weiblich	KIPI	KIPI Kinder Pdiatr. Intensiv (ICU)	10.07.2006	#	10.07.2006	10.07.2006	0	0	0
PAT00086	FAL00467	10.07.2006	#	D59.3 Hmolytisch-urmisches Syndrom		8	weiblich	KIBE	KIBE Kinder Beobachtungsstation	10.07.2006	#	10.07.2006	10.07.2006	0	0	1
PAT00086	FAL00467	10.07.2006	#	D59.3 Hmolytisch-urmisches Syndrom		8	weiblich	KIBE	KIBE Kinder Beobachtungsstation	10.07.2006	#	10.07.2006	10.07.2006	0	0	0
PAT00086	FAL00468	16.07.2006	#	D59.3 Hmolytisch-urmisches Syndrom		8	weiblich	KIBE	KIBE Kinder Beobachtungsstation	17.07.2006	#	16.07.2006	17.07.2006	1	0	2
PAT00086	FAL00469	24.07.2006	#	D59.3 Hmolytisch-urmisches Syndrom		8	weiblich	KIPI	KIPI Kinder Pdiatr. Intensiv (ICU)	24.07.2006	#	24.07.2006	24.07.2006	0	0	1
PAT00086	FAL00469	24.07.2006	#	D59.3 Hmolytisch-urmisches Syndrom		8	weiblich	KIBE	KIBE Kinder Beobachtungsstation	24.07.2006	#	24.07.2006	24.07.2006	0	0	0
PAT00086	FAL00470	31.07.2006	#	D59.3 Hmolytisch-urmisches Syndrom		8	weiblich	KIBE	KIBE Kinder Beobachtungsstation	31.07.2006	#	31.07.2006	31.07.2006	0	0	1
PAT00086	FAL00471	02.08.2006	#	D59.3 Hmolytisch-urmisches Syndrom		8	weiblich	KIBE	KIBE Kinder Beobachtungsstation	03.08.2006	#	02.08.2006	03.08.2006	1	0	2
PAT00086	FAL00472	07.08.2006	#	D59.3 Hmolytisch-urmisches Syndrom		8	weiblich	KIPI	KIPI Kinder Pdiatr. Intensiv (ICU)	07.08.2006	#	07.08.2006	08.08.2006	0	0	0
PAT00086	FAL00472	07.08.2006	#	D59.3 Hmolytisch-urmisches Syndrom		8	weiblich	KIBE	KIBE Kinder Beobachtungsstation	08.08.2006	#	07.08.2006	08.08.2006	1	0	2
PAT00086	FAL00472	07.08.2006	#	D59.3 Hmolytisch-urmisches Syndrom		8	weiblich	KIBE	KIBE Kinder Beobachtungsstation	07.08.2006	#	07.08.2006	08.08.2006	0	0	0
PAT00086	FAL00473	14.08.2006	#	D59.3 Hmolytisch-urmisches Syndrom		8	weiblich	KIPI	KIPI Kinder Pdiatr. Intensiv (ICU)	14.08.2006	#	14.08.2006	17.08.2006	0	0	0
PAT00086	FAL00473	14.08.2006	#	D59.3 Hmolytisch-urmisches Syndrom		8	weiblich	KIBE	KIBE Kinder Beobachtungsstation	17.08.2006	#	14.08.2006	17.08.2006	3	0	3
PAT00086	FAL00473	14.08.2006	#	D59.3 Hmolytisch-urmisches Syndrom		8	weiblich	KIBE	KIBE Kinder Beobachtungsstation	14.08.2006	#	14.08.2006	17.08.2006	0	0	0
PAT00086	FAL00473	17.08.2006	#	D59.3 Hmolytisch-urmisches Syndrom		8	weiblich	KIPI	KIPI Kinder Pdiatr. Intensiv (ICU)	17.08.2006	#	14.08.2006	17.08.2006	0	0	0
PAT00086	FAL00473	17.08.2006	#	D59.3 Hmolytisch-urmisches Syndrom		8	weiblich	KIBE	KIBE Kinder Beobachtungsstation	17.08.2006	#	14.08.2006	17.08.2006	0	0	1
PAT00086	FAL00474	21.08.2006	#	D59.3 Hmolytisch-urmisches Syndrom		8	weiblich	KIPI	KIPI Kinder Pdiatr. Intensiv (ICU)	21.08.2006	#	21.08.2006	21.08.2006	0	0	0
PAT00086	FAL00474	21.08.2006	#	D59.3 Hmolytisch-urmisches Syndrom		8	weiblich	KIBE	KIBE Kinder Beobachtungsstation	21.08.2006	#	21.08.2006	21.08.2006	0	0	1
PAT00086	FAL00474	21.08.2006	#	D59.3 Hmolytisch-urmisches Syndrom		8	weiblich	KIBE	KIBE Kinder Beobachtungsstation	21.08.2006	#	21.08.2006	21.08.2006	0	0	0
PAT00086	FAL00475	29.08.2006	#	D59.3 Hmolytisch-urmisches Syndrom		8	weiblich	KIPI	KIPI Kinder Pdiatr. Intensiv (ICU)	29.08.2006	#	29.08.2006	29.08.2006	0	0	0
PAT00086	FAL00475	29.08.2006	#	D59.3 Hmolytisch-urmisches Syndrom		8	weiblich	KIBE	KIBE Kinder Beobachtungsstation	29.08.2006	#	29.08.2006	29.08.2006	0	0	1
PAT00086	FAL00475	29.08.2006	#	D59.3 Hmolytisch-urmisches Syndrom		8	weiblich	KIBE	KIBE Kinder Beobachtungsstation	29.08.2006	#	29.08.2006	29.08.2006	0	0	0
PAT00086	FAL00476	05.09.2006	#	D59.3 Hmolytisch-urmisches Syndrom		8	weiblich	KIPI	KIPI Kinder Pdiatr. Intensiv (ICU)	05.09.2006	#	05.09.2006	05.09.2006	0	0	0
PAT00086	FAL00476	05.09.2006	#	D59.3 Hmolytisch-urmisches Syndrom		8	weiblich	KIBE	KIBE Kinder Beobachtungsstation	05.09.2006	#	05.09.2006	05.09.2006	0	0	1
PAT00086	FAL00476	05.09.2006	#	D59.3 Hmolytisch-urmisches Syndrom		8	weiblich	KIBE	KIBE Kinder Beobachtungsstation	05.09.2006	#	05.09.2006	05.09.2006	0	0	0
PAT00086	FAL00477	11.09.2006	#	D59.3 Hmolytisch-urmisches Syndrom		8	weiblich	KIBE	KIBE Kinder Beobachtungsstation	12.09.2006	#	11.09.2006	13.09.2006	1	0	1
PAT00086	FAL00477	12.09.2006	#	D59.3 Hmolytisch-urmisches Syndrom		8	weiblich	KIPI	KIPI Kinder Pdiatr. Intensiv (ICU)	12.09.2006	#	11.09.2006	13.09.2006	0	0	0
PAT00086	FAL00477	12.09.2006	#	D59.3 Hmolytisch-urmisches Syndrom		8	weiblich	KIBE	KIBE Kinder Beobachtungsstation	13.09.2006	#	11.09.2006	13.09.2006	1	0	2
PAT00086	FAL00478	19.09.2006	#	D59.3 Hmolytisch-urmisches Syndrom		8	weiblich	KIBE	KIBE Kinder Beobachtungsstation	19.09.2006	#	19.09.2006	19.09.2006	0	0	1
PAT00086	FAL00479	26.09.2006	#	D59.3 Hmolytisch-urmisches Syndrom		8	weiblich	KIBE	KIBE Kinder Beobachtungsstation	26.09.2006	#	26.09.2006	26.09.2006	0	0	1
PAT00086	FAL00480	03.10.2006	#	D59.3 Hmolytisch-urmisches Syndrom		8	weiblich	KIBE	KIBE Kinder Beobachtungsstation	03.10.2006	#	03.10.2006	03.10.2006	0	0	1
PAT00086	FAL00481	10.10.2006	#	D59.3 Hmolytisch-urmisches Syndrom		8	weiblich	KIPI	KIPI Kinder Pdiatr. Intensiv (ICU)	10.10.2006	#	10.10.2006	10.10.2006	0	0	0
PAT00086	FAL00481	10.10.2006	#	D59.3 Hmolytisch-urmisches Syndrom		8	weiblich	KIBE	KIBE Kinder Beobachtungsstation	10.10.2006	#	10.10.2006	10.10.2006	0	0	1
PAT00086	FAL00481	10.10.2006	#	D59.3 Hmolytisch-urmisches Syndrom		8	weiblich	KIBE	KIBE Kinder Beobachtungsstation	10.10.2006	#	10.10.2006	10.10.2006	0	0	0
PAT00086	FAL00482	17.10.2006	#	D59.3 Hmolytisch-urmisches Syndrom		8	weiblich	KIBE	KIBE Kinder Beobachtungsstation	17.10.2006	#	17.10.2006	17.10.2006	0	0	1
PAT00086	FAL00483	24.10.2006	#	D59.3 Hmolytisch-urmisches Syndrom		8	weiblich	KIBE	KIBE Kinder Beobachtungsstation	24.10.2006	#	24.10.2006	24.10.2006	0	0	1
PAT00086	FAL00484	31.10.2006	#	D59.3 Hmolytisch-urmisches Syndrom		8	weiblich	KIBE	KIBE Kinder Beobachtungsstation	31.10.2006	#	31.10.2006	31.10.2006	0	0	1
PAT00086	FAL00485	07.11.2006	#	D59.3 Hmolytisch-urmisches Syndrom		8	weiblich	KIB1	KIB1 Kinder Station B Pd. I	07.11.2006	#	07.11.2006	07.11.2006	0	0	1
PAT00086	FAL00486	14.11.2006	#	D59.3 Hmolytisch-urmisches Syndrom		8	weiblich	KIPI	KIPI Kinder Pdiatr. Intensiv (ICU)	14.11.2006	#	14.11.2006	14.11.2006	0	0	0
PAT00086	FAL00486	14.11.2006	#	D59.3 Hmolytisch-urmisches Syndrom		8	weiblich	KIB1	KIB1 Kinder Station B Pd. I	14.11.2006	#	14.11.2006	14.11.2006	0	0	1
PAT00086	FAL00486	14.11.2006	#	D59.3 Hmolytisch-urmisches Syndrom		8	weiblich	KIB1	KIB1 Kinder Station B Pd. I	14.11.2006	#	14.11.2006	14.11.2006	0	0	0
PAT00086	FAL00487	21.11.2006	#	D59.3 Hmolytisch-urmisches Syndrom		8	weiblich	KIPI	KIPI Kinder Pdiatr. Intensiv (ICU)	21.11.2006	#	21.11.2006	21.11.2006	0	0	0
PAT00086	FAL00487	21.11.2006	#	D59.3 Hmolytisch-urmisches Syndrom		8	weiblich	KIB1	KIB1 Kinder Station B Pd. I	21.11.2006	#	21.11.2006	21.11.2006	0	0	1
PAT00086	FAL00487	21.11.2006	#	D59.3 Hmolytisch-urmisches Syndrom		8	weiblich	KIB1	KIB1 Kinder Station B Pd. I	21.11.2006	#	21.11.2006	21.11.2006	0	0	0
PAT00086	FAL00488	28.11.2006	#	D59.3 Hmolytisch-urmisches Syndrom		8	weiblich	KIB1	KIB1 Kinder Station B Pd. I	28.11.2006	#	28.11.2006	28.11.2006	0	0	1
PAT00086	FAL00489	06.12.2006	#	D59.3 Hmolytisch-urmisches Syndrom		8	weiblich	KIB1	KIB1 Kinder Station B Pd. I	06.12.2006	#	06.12.2006	06.12.2006	0	0	1
PAT00086	FAL00490	12.12.2006	#	D59.3 Hmolytisch-urmisches Syndrom		8	weiblich	KIB1	KIB1 Kinder Station B Pd. I	12.12.2006	#	12.12.2006	12.12.2006	0	0	1
PAT00086	FAL00491	19.12.2006	#	D59.3 Hmolytisch-urmisches Syndrom		8	weiblich	KIB1	KIB1 Kinder Station B Pd. I	19.12.2006	#	19.12.2006	19.12.2006	0	0	1
PAT00086	FAL00492	27.12.2006	#	D59.3 Hmolytisch-urmisches Syndrom		8	weiblich	KIPI	KIPI Kinder Pdiatr. Intensiv (ICU)	27.12.2006	#	27.12.2006	27.12.2006	0	0	0
PAT00086	FAL00492	27.12.2006	#	D59.3 Hmolytisch-urmisches Syndrom		8	weiblich	KIB1	KIB1 Kinder Station B Pd. I	27.12.2006	#	27.12.2006	27.12.2006	0	0	1
PAT00086	FAL00492	27.12.2006	#	D59.3 Hmolytisch-urmisches Syndrom		8	weiblich	KIB1	KIB1 Kinder Station B Pd. I	27.12.2006	#	27.12.2006	27.12.2006	0	0	0
PAT00086	FAL00493	02.01.2007	#	D59.3 Hmolytisch-urmisches Syndrom		8	weiblich	KIPI	KIPI Kinder Pdiatr. Intensiv (ICU)	02.01.2007	#	02.01.2007	02.01.2007	0	0	0
PAT00086	FAL00493	02.01.2007	#	D59.3 Hmolytisch-urmisches Syndrom		8	weiblich	KIB1	KIB1 Kinder Station B Pd. I	02.01.2007	#	02.01.2007	02.01.2007	0	0	1
PAT00086	FAL00493	02.01.2007	#	D59.3 Hmolytisch-urmisches Syndrom		8	weiblich	KIB1	KIB1 Kinder Station B Pd. I	02.01.2007	#	02.01.2007	02.01.2007	0	0	0
PAT00086	FAL00494	09.01.2007	#	D59.3 Hmolytisch-urmisches Syndrom		8	weiblich	KIB1	KIB1 Kinder Station B Pd. I	09.01.2007	#	09.01.2007	09.01.2007	0	0	1
PAT00086	FAL00495	16.01.2007	#	D59.3 Hmolytisch-urmisches Syndrom		8	weiblich	KIB1	KIB1 Kinder Station B Pd. I	16.01.2007	#	16.01.2007	16.01.2007	0	0	1
PAT00086	FAL00496	23.01.2007	#	D59.3 Hmolytisch-urmisches Syndrom		8	weiblich	KIB1	KIB1 Kinder Station B Pd. I	23.01.2007	#	23.01.2007	23.01.2007	0	0	1
PAT00086	FAL00497	30.01.2007	#	D59.3 Hmolytisch-urmisches Syndrom		8	weiblich	KIB1	KIB1 Kinder Station B Pd. I	30.01.2007	#	30.01.2007	30.01.2007	0	0	1
PAT00086	FAL00498	09.02.2007	#	D59.3 Hmolytisch-urmisches Syndrom		8	weiblich	KIB1	KIB1 Kinder Station B Pd. I	09.02.2007	#	09.02.2007	09.02.2007	0	0	1
PAT00086	FAL00499	20.02.2007	#	D59.3 Hmolytisch-urmisches Syndrom		8	weiblich	KIB1	KIB1 Kinder Station B Pd. I	20.02.2007	#	20.02.2007	20.02.2007	0	0	1
PAT00086	FAL00500	06.03.2007	#	D59.3 Hmolytisch-urmisches Syndrom		8	weiblich	KIB1	KIB1 Kinder Station B Pd. I	06.03.2007	#	06.03.2007	06.03.2007	0	0	1
PAT00086	FAL00501	20.03.2007	#	D59.3 Hmolytisch-urmisches Syndrom		8	weiblich	KIPI	KIPI Kinder Pdiatr. Intensiv (ICU)	20.03.2007	#	20.03.2007	20.03.2007	0	0	0
PAT00086	FAL00501	20.03.2007	#	D59.3 Hmolytisch-urmisches Syndrom		8	weiblich	KIB1	KIB1 Kinder Station B Pd. I	20.03.2007	#	20.03.2007	20.03.2007	0	0	1
PAT00086	FAL00501	20.03.2007	#	D59.3 Hmolytisch-urmisches Syndrom		8	weiblich	KIB1	KIB1 Kinder Station B Pd. I	20.03.2007	#	20.03.2007	20.03.2007	0	0	0
PAT00086	FAL00502	03.04.2007	#	D59.3 Hmolytisch-urmisches Syndrom		8	weiblich	KIB1	KIB1 Kinder Station B Pd. I	03.04.2007	#	03.04.2007	03.04.2007	0	0	1
PAT00086	FAL00503	17.04.2007	#	D59.3 Hmolytisch-urmisches Syndrom		9	weiblich	KIB1	KIB1 Kinder Station B Pd. I	17.04.2007	#	17.04.2007	17.04.2007	0	0	1
PAT00086	FAL00504	02.05.2007	#	D59.3 Hmolytisch-urmisches Syndrom		9	weiblich	KIB1	KIB1 Kinder Station B Pd. I	02.05.2007	#	02.05.2007	02.05.2007	0	0	1
PAT00086	FAL00505	15.05.2007	#	D59.3 Hmolytisch-urmisches Syndrom		9	weiblich	KIB1	KIB1 Kinder Station B Pd. I	15.05.2007	#	15.05.2007	15.05.2007	0	0	1
PAT00086	FAL00506	29.05.2007	#	D59.3 Hmolytisch-urmisches Syndrom		9	weiblich	KIB1	KIB1 Kinder Station B Pd. I	30.05.2007	#	29.05.2007	30.05.2007	1	0	2
PAT00086	FAL00507	12.06.2007	#	D59.3 Hmolytisch-urmisches Syndrom		9	weiblich	KIB1	KIB1 Kinder Station B Pd. I	12.06.2007	#	12.06.2007	12.06.2007	0	0	1
PAT00086	FAL00508	26.06.2007	#	D59.3 Hmolytisch-urmisches Syndrom		9	weiblich	KIB1	KIB1 Kinder Station B Pd. I	26.06.2007	#	26.06.2007	26.06.2007	0	0	1
PAT00086	FAL00509	10.07.2007	#	D59.3 Hmolytisch-urmisches Syndrom		9	weiblich	KIB1	KIB1 Kinder Station B Pd. I	10.07.2007	#	10.07.2007	10.07.2007	0	0	1
PAT00086	FAL00510	24.07.2007	#	D59.3 Hmolytisch-urmisches Syndrom		9	weiblich	KIB1	KIB1 Kinder Station B Pd. I	24.07.2007	#	24.07.2007	24.07.2007	0	0	1
PAT00086	FAL00511	31.07.2007	#	D59.3 Hmolytisch-urmisches Syndrom		9	weiblich	KIB1	KIB1 Kinder Station B Pd. I	31.07.2007	#	31.07.2007	31.07.2007	0	0	1
PAT00086	FAL00512	07.08.2007	#	D59.3 Hmolytisch-urmisches Syndrom		9	weiblich	KIB1	KIB1 Kinder Station B Pd. I	07.08.2007	#	07.08.2007	07.08.2007	0	0	1
PAT00086	FAL00513	21.08.2007	#	D59.3 Hmolytisch-urmisches Syndrom		9	weiblich	KIB1	KIB1 Kinder Station B Pd. I	21.08.2007	#	21.08.2007	21.08.2007	0	0	1
PAT00086	FAL00514	28.08.2007	#	D59.3 Hmolytisch-urmisches Syndrom		9	weiblich	KIB1	KIB1 Kinder Station B Pd. I	28.08.2007	#	28.08.2007	28.08.2007	0	0	1
PAT00086	FAL00515	04.09.2007	#	D59.3 Hmolytisch-urmisches Syndrom		9	weiblich	KIB1	KIB1 Kinder Station B Pd. I	04.09.2007	#	04.09.2007	04.09.2007	0	0	1
PAT00086	FAL00516	11.09.2007	#	D59.3 Hmolytisch-urmisches Syndrom		9	weiblich	KIB1	KIB1 Kinder Station B Pd. I	11.09.2007	#	11.09.2007	11.09.2007	0	0	1
PAT00086	FAL00517	18.09.2007	#	D59.3 Hmolytisch-urmisches Syndrom		9	weiblich	KIB1	KIB1 Kinder Station B Pd. I	18.09.2007	#	18.09.2007	18.09.2007	0	0	1
PAT00086	FAL00518	25.09.2007	#	D59.3 Hmolytisch-urmisches Syndrom		9	weiblich	KIB1	KIB1 Kinder Station B Pd. I	25.09.2007	#	25.09.2007	25.09.2007	0	0	1
PAT00086	FAL00519	02.10.2007	#	D59.3 Hmolytisch-urmisches Syndrom		9	weiblich	KIB1	KIB1 Kinder Station B Pd. I	02.10.2007	#	02.10.2007	02.10.2007	0	0	1
PAT00086	FAL00520	09.10.2007	#	D59.3 Hmolytisch-urmisches Syndrom		9	weiblich	KIB1	KIB1 Kinder Station B Pd. I	09.10.2007	#	09.10.2007	09.10.2007	0	0	1
PAT00086	FAL00521	16.10.2007	#	D59.3 Hmolytisch-urmisches Syndrom		9	weiblich	KIB1	KIB1 Kinder Station B Pd. I	16.10.2007	#	16.10.2007	16.10.2007	0	0	1
PAT00086	FAL00522	22.10.2007	#	D59.3 Hmolytisch-urmisches Syndrom		9	weiblich	KIB1	KIB1 Kinder Station B Pd. I	22.10.2007	#	22.10.2007	22.10.2007	0	0	1
PAT00086	FAL00523	30.10.2007	#	D59.3 Hmolytisch-urmisches Syndrom		9	weiblich	KIB1	KIB1 Kinder Station B Pd. I	30.10.2007	#	30.10.2007	30.10.2007	0	0	1
PAT00086	FAL00524	06.11.2007	#	D59.3 Hmolytisch-urmisches Syndrom		9	weiblich	KIB1	KIB1 Kinder Station B Pd. I	06.11.2007	#	06.11.2007	06.11.2007	0	0	1
PAT00086	FAL00525	13.11.2007	#	D59.3 Hmolytisch-urmisches Syndrom		9	weiblich	KIB1	KIB1 Kinder Station B Pd. I	13.11.2007	#	13.11.2007	13.11.2007	0	0	1
PAT00086	FAL00526	20.11.2007	#	D59.3 Hmolytisch-urmisches Syndrom		9	weiblich	KIB1	KIB1 Kinder Station B Pd. I	20.11.2007	#	20.11.2007	20.11.2007	0	0	1
PAT00086	FAL00527	27.11.2007	#	D59.3 Hmolytisch-urmisches Syndrom		9	weiblich	KIB1	KIB1 Kinder Station B Pd. I	27.11.2007	#	27.11.2007	27.11.2007	0	0	1
PAT00086	FAL00528	04.12.2007	#	D59.3 Hmolytisch-urmisches Syndrom		9	weiblich	KIB1	KIB1 Kinder Station B Pd. I	04.12.2007	#	04.12.2007	04.12.2007	0	0	1
PAT00086	FAL00529	11.12.2007	#	D59.3 Hmolytisch-urmisches Syndrom		9	weiblich	KIB1	KIB1 Kinder Station B Pd. I	11.12.2007	#	11.12.2007	11.12.2007	0	0	1
PAT00086	FAL00530	18.12.2007	#	D59.3 Hmolytisch-urmisches Syndrom		9	weiblich	KIB1	KIB1 Kinder Station B Pd. I	20.12.2007	#	18.12.2007	20.12.2007	2	0	3
PAT00086	FAL00531	26.12.2007	#	D59.3 Hmolytisch-urmisches Syndrom		9	weiblich	KIB1	KIB1 Kinder Station B Pd. I	26.12.2007	#	26.12.2007	26.12.2007	0	0	1
PAT00086	FAL00532	02.01.2008	#	D59.3 Hmolytisch-urmisches Syndrom		9	weiblich	KIB1	KIB1 Kinder Station B Pd. I	02.01.2008	#	02.01.2008	02.01.2008	0	0	1
PAT00086	FAL00533	08.01.2008	#	D59.3 Hmolytisch-urmisches Syndrom		9	weiblich	KIB1	KIB1 Kinder Station B Pd. I	08.01.2008	#	08.01.2008	08.01.2008	0	0	1
PAT00086	FAL00534	15.01.2008	#	D59.3 Hmolytisch-urmisches Syndrom		9	weiblich	KIB1	KIB1 Kinder Station B Pd. I	15.01.2008	#	15.01.2008	15.01.2008	0	0	1
PAT00086	FAL00535	29.01.2008	#	D59.3 Hmolytisch-urmisches Syndrom		9	weiblich	KIB1	KIB1 Kinder Station B Pd. I	29.01.2008	#	29.01.2008	29.01.2008	0	0	1
PAT00086	FAL00536	12.02.2008	#	D59.3 Hmolytisch-urmisches Syndrom		9	weiblich	KIB1	KIB1 Kinder Station B Pd. I	12.02.2008	#	12.02.2008	12.02.2008	0	0	1
PAT00086	FAL00537	26.02.2008	#	D59.3 Hmolytisch-urmisches Syndrom		9	weiblich	KIB1	KIB1 Kinder Station B Pd. I	26.02.2008	#	26.02.2008	26.02.2008	0	0	1
PAT00086	FAL00538	11.03.2008	#	D59.3 Hmolytisch-urmisches Syndrom		9	weiblich	KIB1	KIB1 Kinder Station B Pd. I	11.03.2008	#	11.03.2008	11.03.2008	0	0	1
PAT00086	FAL00539	25.03.2008	#	D59.3 Hmolytisch-urmisches Syndrom		9	weiblich	KIB1	KIB1 Kinder Station B Pd. I	25.03.2008	#	25.03.2008	25.03.2008	0	0	1
PAT00086	FAL00540	07.04.2008	#	D59.3 Hmolytisch-urmisches Syndrom		9	weiblich	KIB1	KIB1 Kinder Station B Pd. I	07.04.2008	#	07.04.2008	07.04.2008	0	0	1
PAT00086	FAL00541	22.04.2008	#	D59.3 Hmolytisch-urmisches Syndrom		10	weiblich	KIB1	KIB1 Kinder Station B Pd. I	22.04.2008	#	22.04.2008	22.04.2008	0	0	1
PAT00086	FAL00542	20.05.2008	#	D59.3 Hmolytisch-urmisches Syndrom		10	weiblich	KIB1	KIB1 Kinder Station B Pd. I	20.05.2008	#	20.05.2008	20.05.2008	0	0	1
PAT00086	FAL00543	17.06.2008	#	D59.3 Hmolytisch-urmisches Syndrom		10	weiblich	KIB1	KIB1 Kinder Station B Pd. I	17.06.2008	#	17.06.2008	17.06.2008	0	0	1
PAT00086	FAL00544	15.07.2008	#	D59.3 Hmolytisch-urmisches Syndrom		10	weiblich	KIB1	KIB1 Kinder Station B Pd. I	15.07.2008	#	15.07.2008	15.07.2008	0	0	1
PAT00086	FAL00545	12.08.2008	#	D59.3 Hmolytisch-urmisches Syndrom		10	weiblich	KIB1	KIB1 Kinder Station B Pd. I	12.08.2008	#	12.08.2008	12.08.2008	0	0	1
PAT00086	FAL00546	17.09.2008	#	D59.3 Hmolytisch-urmisches Syndrom		10	weiblich	KIB1	KIB1 Kinder Station B Pd. I	17.09.2008	#	17.09.2008	17.09.2008	0	0	1
PAT00086	FAL00547	23.10.2008	#	D59.3 Hmolytisch-urmisches Syndrom		10	weiblich	KIB1	KIB1 Kinder Station B Pd. I	23.10.2008	#	23.10.2008	23.10.2008	0	0	1
PAT00086	FAL00548	27.11.2008	#	D59.3 Hmolytisch-urmisches Syndrom		10	weiblich	KIB1	KIB1 Kinder Station B Pd. I	27.11.2008	#	27.11.2008	27.11.2008	0	0	1
PAT00086	FAL00549	30.12.2008	#	D59.3 Hmolytisch-urmisches Syndrom		10	weiblich	KIB1	KIB1 Kinder Station B Pd. I	30.12.2008	#	30.12.2008	30.12.2008	0	0	1
PAT00086	FAL00550	29.01.2009	#	D59.3 Hmolytisch-urmisches Syndrom		10	weiblich	KIB1	KIB1 Kinder Station B Pd. I	29.01.2009	#	29.01.2009	29.01.2009	0	0	1
PAT00086	FAL00551	05.03.2009	#	D59.3 Hmolytisch-urmisches Syndrom		10	weiblich	KIB1	KIB1 Kinder Station B Pd. I	05.03.2009	#	05.03.2009	05.03.2009	0	0	1
PAT00086	FAL00552	23.04.2009	#	D59.3 Hmolytisch-urmisches Syndrom		11	weiblich	KIB1	KIB1 Kinder Station B Pd. I	23.04.2009	#	23.04.2009	23.04.2009	0	0	1
PAT00086	FAL00553	28.05.2009	#	N18.9 Chronische Nierenkrankheit, nicht nher		11	weiblich	KIB1	KIB1 Kinder Station B Pd. I	28.05.2009	#	28.05.2009	28.05.2009	0	0	1
PAT00086	FAL00554	08.07.2009	#	D59.3 Hmolytisch-urmisches Syndrom		11	weiblich	KIB1	KIB1 Kinder Station B Pd. I	08.07.2009	#	08.07.2009	08.07.2009	0	0	1
PAT00086	FAL00555	14.08.2009	#	D59.3 Hmolytisch-urmisches Syndrom		11	weiblich	KIB1	KIB1 Kinder Station B Pd. I	14.08.2009	#	14.08.2009	14.08.2009	0	0	1
PAT00086	FAL00556	29.09.2009	#	D59.3 Hmolytisch-urmisches Syndrom	Ja	11	weiblich	KIB1	KIB1 Kinder Station B Pd. I	29.09.2009	#	29.09.2009	29.09.2009	0	0	1
PAT00086	FAL00557	21.10.2009	#	D59.1 Sonstige autoimmunhmolytische Anmien		11	weiblich	KIB1	KIB1 Kinder Station B Pd. I	21.10.2009	#	21.10.2009	21.10.2009	0	0	1
PAT00086	FAL00558	26.04.2010	08:21:36	D59.1 Sonstige autoimmunhmolytische Anmien		12	weiblich	KIB1	KIB1 Kinder Station B Pd. I	26.04.2010	22:37:15	26.04.2010	26.04.2010	0	0	1
PAT00086	FAL00559	06.09.2010	07:49:14	D59.3 Hmolytisch-urmisches Syndrom		12	weiblich	KIB1	KIB1 Kinder Station B Pd. I	08.09.2010	14:33:43	06.09.2010	08.09.2010	2	0	3
PAT00086	FAL00560	29.03.2011	08:40:41	D59.3 Hmolytisch-urmisches Syndrom		12	weiblich	KIB1	KIB1 Kinder Station B Pd. I	30.03.2011	01:23:18	29.03.2011	30.03.2011	1	0	2
PAT00087	FAL00561	14.04.2005	#	E10.9 Primr insulinabhngiger Diabetes mellit	Ja	7	mnnlich	KIBE	KIBE Kinder Beobachtungsstation	15.04.2005	#	14.04.2005	15.04.2005	1	0	2
PAT00087	FAL00562	26.09.2005	#	E10.9 Primr insulinabhngiger Diabetes mellit	Ja	7	mnnlich	KIBE	KIBE Kinder Beobachtungsstation	30.09.2005	#	26.09.2005	30.09.2005	4	0	5
PAT00087	FAL00563	30.11.2005	#	E10.9 Primr insulinabhngiger Diabetes mellit	Ja	7	mnnlich	KIBE	KIBE Kinder Beobachtungsstation	02.12.2005	#	30.11.2005	02.12.2005	2	0	3
PAT00087	FAL00564	16.08.2011	10:57:40	E10.0 Primr insulinabhngiger Diabetes mellit	Ja	13	mnnlich	KIB1	KIB1 Kinder Station B Pd. I	20.08.2011	10:15:05	16.08.2011	20.08.2011	4	0	5
PAT00087	FAL00565	09.07.2012	13:20:08	E10.9 Primr insulinabhngiger Diabetes mellit	Ja	14	mnnlich	KIB1	KIB1 Kinder Station B Pd. I	13.07.2012	15:45:34	09.07.2012	13.07.2012	4	0	5
PAT00088	FAL00566	06.06.2006	#	E84.9 Zystische Fibrose, nicht nher bezeichne		27	weiblich	KIBE	KIBE Kinder Beobachtungsstation	09.06.2006	#	06.06.2006	09.06.2006	3	0	4
PAT00088	FAL00567	26.06.2006	#	E84.9 Zystische Fibrose, nicht nher bezeichne	Ja	27	weiblich	KIBE	KIBE Kinder Beobachtungsstation	27.06.2006	#	26.06.2006	27.06.2006	1	0	2
PAT00088	FAL00568	23.11.2006	#	J96.1 Chronische respiratorische Insuffizienz,		27	weiblich	MEM2	MEM2 Medizin Kardiolog. Station 1	24.11.2006	#	23.11.2006	24.11.2006	1	0	2
PAT00088	FAL00569	28.02.2007	#	I85.9 sophagusvarizen ohne Blutung		27	weiblich	METG	METG Medizin Tagesklinik IM II	28.02.2007	#	28.02.2007	28.02.2007	0	0	1
PAT00088	FAL00570	13.12.2007	#	E84.0 Zystische Fibrose mit Lungenmanifestatio		28	weiblich	C1TR	C1TR Chirurgie Tranplant Normalst.	14.12.2007	#	13.12.2007	21.12.2007	1	0	1
PAT00088	FAL00570	14.12.2007	#	E84.0 Zystische Fibrose mit Lungenmanifestatio		28	weiblich	C1TI	C1TI Chirurgie Transplant ICU	21.12.2007	#	13.12.2007	21.12.2007	7	0	8
PAT00088	FAL00571	19.02.2009	#	R51 Kopfschmerz		29	weiblich	NENS	NENS Neurologie Notfallstation MZA	20.02.2009	#	19.02.2009	20.02.2009	1	0	2
PAT00088	FAL00572	22.11.2009	#	C85.1 B-Zell-Lymphom, nicht nher bezeichnet		30	weiblich	C1HA	C1HA Chirurgie Herz Auáenstation	24.11.2009	#	22.11.2009	03.12.2009	2	0	2
PAT00088	FAL00572	24.11.2009	#	C85.1 B-Zell-Lymphom, nicht nher bezeichnet		30	weiblich	ANAK	ANAK Postoperative Ansthesiestat.	25.11.2009	#	22.11.2009	03.12.2009	1	0	1
PAT00088	FAL00572	25.11.2009	#	C85.1 B-Zell-Lymphom, nicht nher bezeichnet		30	weiblich	C1TI	C1TI Chirurgie Transplant ICU	01.12.2009	#	22.11.2009	03.12.2009	6	0	6
PAT00088	FAL00572	01.12.2009	#	C85.1 B-Zell-Lymphom, nicht nher bezeichnet		30	weiblich	C1HO	C1HO Chirurgie Herz ICU	03.12.2009	#	22.11.2009	03.12.2009	2	0	3
PAT00088	FAL00573	25.03.2011	11:24:06	N18.8 Sonstige chronische Niereninsuffizienz,		31	weiblich	C1FR	C1FR Chirurgie Station 8 Nord VTT	26.03.2011	00:23:12	25.03.2011	14.05.2011	1	0	1
PAT00088	FAL00573	26.03.2011	00:23:12	N18.8 Sonstige chronische Niereninsuffizienz,		31	weiblich	C1TI	C1TI Chirurgie Transplant ICU	15.04.2011	10:32:52	25.03.2011	14.05.2011	20	0	20
PAT00088	FAL00573	15.04.2011	10:32:52	N18.8 Sonstige chronische Niereninsuffizienz,		31	weiblich	KIN3	KIN3 Kinder Station A Pd. III	14.05.2011	11:11:20	25.03.2011	14.05.2011	29	0	30
PAT00088	FAL00574	16.05.2011	08:57:34	N18.8 Sonstige chronische Niereninsuffizienz,		32	weiblich	KIN3	KIN3 Kinder Station A Pd. III	16.05.2011	18:24:30	16.05.2011	16.05.2011	0	0	1
PAT00088	FAL00575	02.08.2011	14:43:54	E84.9 Zystische Fibrose, nicht nher bezeichne		32	weiblich	KIN3	KIN3 Kinder Station A Pd. III	02.08.2011	15:59:41	02.08.2011	02.08.2011	0	0	1
PAT00088	FAL00576	27.03.2012	14:39:14	E84.9 Zystische Fibrose, nicht nher bezeichne		32	weiblich	MEM1	MEM1 Medizin Infektiolog. Stat. 1	04.04.2012	14:10:39	27.03.2012	04.04.2012	8	0	9
PAT00089	FAL00577	16.01.2010	13:09:46	S06.9 Intrakranielle Verletzung, nicht nher b		11	mnnlich	UNKI	UNKI Unfall Kinder 5 Nord	17.01.2010	12:34:26	16.01.2010	17.01.2010	1	0	2
PAT00089	FAL00578	03.01.2013	19:30:26	E10.1 Primr insulinabhngiger Diabetes mellit	Ja	14	mnnlich	KIB1	KIB1 Kinder Station B Pd. I	12.01.2013	10:40:13	03.01.2013	12.01.2013	9	0	10
PAT00090	FAL00579	17.09.2007	#	E10.0 Primr insulinabhngiger Diabetes mellit	Ja	13	mnnlich	KIPI	KIPI Kinder Pdiatr. Intensiv (ICU)	18.09.2007	#	17.09.2007	26.09.2007	1	0	1
PAT00090	FAL00579	18.09.2007	#	E10.0 Primr insulinabhngiger Diabetes mellit	Ja	13	mnnlich	KIB1	KIB1 Kinder Station B Pd. I	26.09.2007	#	17.09.2007	26.09.2007	8	0	9
PAT00091	FAL00580	23.02.2011	20:50:51	E11.9 Nicht primr insulinabhngiger Diabetes	Ja	13	mnnlich	KIB1	KIB1 Kinder Station B Pd. I	03.03.2011	16:18:22	23.02.2011	03.03.2011	8	0	9
PAT00092	FAL00581	11.10.2012	13:45:06	E23.2 Diabetes insipidus	Ja	14	weiblich	KIB1	KIB1 Kinder Station B Pd. I	12.10.2012	16:44:06	11.10.2012	12.10.2012	1	0	2
PAT00093	FAL00582	16.05.2005	#	S02.0 Schdeldachfraktur	Ja	7	mnnlich	ANAK	ANAK Postoperative Ansthesiestat.	17.05.2005	#	16.05.2005	20.05.2005	1	0	1
PAT00093	FAL00582	16.05.2005	#	S02.0 Schdeldachfraktur	Ja	7	mnnlich	UNKI	UNKI Unfall Kinder 5 Nord	16.05.2005	#	16.05.2005	20.05.2005	0	0	0
PAT00093	FAL00582	17.05.2005	#	S02.0 Schdeldachfraktur	Ja	7	mnnlich	KII1	KII1 Kinder Infektionsabteilung I	20.05.2005	#	16.05.2005	20.05.2005	3	0	4
PAT00093	FAL00583	04.03.2010	09:03:52	E10.1 Primr insulinabhngiger Diabetes mellit	Ja	11	mnnlich	KIB1	KIB1 Kinder Station B Pd. I	05.03.2010	11:33:57	04.03.2010	05.03.2010	1	0	2
PAT00093	FAL00584	19.02.2013	10:17:09	E10.9 Primr insulinabhngiger Diabetes mellit	Ja	14	mnnlich	KIB1	KIB1 Kinder Station B Pd. I	21.02.2013	17:57:59	19.02.2013	21.02.2013	2	0	3
PAT00093	FAL00585	17.05.2013	10:33:33	E10.1 Primr insulinabhngiger Diabetes mellit	Ja	14	mnnlich	KIB1	KIB1 Kinder Station B Pd. I	21.05.2013	13:52:08	17.05.2013	21.05.2013	4	0	5
PAT00094	FAL00586	04.06.2008	#	E10.1 Primr insulinabhngiger Diabetes mellit	Ja	9	mnnlich	KIB1	KIB1 Kinder Station B Pd. I	13.06.2008	#	04.06.2008	13.06.2008	9	0	10
PAT00094	FAL00587	09.02.2012	13:29:32	N47 Vorhauthypertrophie, Phimose und Paraphi	Ja	13	mnnlich	KIB1	KIB1 Kinder Station B Pd. I	10.02.2012	14:29:19	09.02.2012	10.02.2012	1	0	2
PAT00095	FAL00588	14.01.2008	#	E10.1 Primr insulinabhngiger Diabetes mellit	Ja	9	weiblich	KIB1	KIB1 Kinder Station B Pd. I	23.01.2008	#	14.01.2008	23.01.2008	9	0	10
PAT00095	FAL00589	17.03.2009	#	E10.9 Primr insulinabhngiger Diabetes mellit	Ja	10	weiblich	KIB1	KIB1 Kinder Station B Pd. I	19.03.2009	#	17.03.2009	19.03.2009	2	0	3
PAT00095	FAL00590	05.12.2009	#	E10.1 Primr insulinabhngiger Diabetes mellit	Ja	11	weiblich	KIB1	KIB1 Kinder Station B Pd. I	06.12.2009	#	05.12.2009	06.12.2009	1	0	2
PAT00096	FAL00591	04.04.2005	#	E10.9 Primr insulinabhngiger Diabetes mellit	Ja	10	mnnlich	KIBE	KIBE Kinder Beobachtungsstation	06.04.2005	#	04.04.2005	08.04.2005	2	0	2
PAT00096	FAL00592	19.09.2009	#	E10.1 Primr insulinabhngiger Diabetes mellit	Ja	14	mnnlich	KIB1	KIB1 Kinder Station B Pd. I	20.09.2009	#	19.09.2009	20.09.2009	1	0	2
PAT00097	FAL00593	18.12.2006	#	E10.9 Primr insulinabhngiger Diabetes mellit	Ja	8	mnnlich	KIB1	KIB1 Kinder Station B Pd. I	23.12.2006	#	18.12.2006	23.12.2006	5	0	6
PAT00098	FAL00594	23.07.2008	#	C91.0 Akute lymphatische Leukmie [ALL]		9	weiblich	KIME	KIME Kinder Onkologische Station	07.08.2008	#	23.07.2008	07.08.2008	15	0	16
PAT00098	FAL00595	10.08.2008	#	C91.0 Akute lymphatische Leukmie [ALL]		9	weiblich	KIME	KIME Kinder Onkologische Station	11.08.2008	#	10.08.2008	11.08.2008	1	0	2
PAT00098	FAL00596	13.08.2008	#	C91.0 Akute lymphatische Leukmie [ALL]		9	weiblich	KIME	KIME Kinder Onkologische Station	13.08.2008	#	13.08.2008	13.08.2008	0	0	1
PAT00098	FAL00597	14.08.2008	#	C91.0 Akute lymphatische Leukmie [ALL]		9	weiblich	KIME	KIME Kinder Onkologische Station	14.08.2008	#	14.08.2008	14.08.2008	0	0	1
PAT00098	FAL00598	16.08.2008	#	C91.0 Akute lymphatische Leukmie [ALL]		9	weiblich	KIME	KIME Kinder Onkologische Station	16.08.2008	#	16.08.2008	16.08.2008	0	0	1
PAT00098	FAL00599	19.08.2008	#	C91.0 Akute lymphatische Leukmie [ALL]		9	weiblich	KIME	KIME Kinder Onkologische Station	19.08.2008	#	19.08.2008	19.08.2008	0	0	1
PAT00098	FAL00600	21.08.2008	#	C91.0 Akute lymphatische Leukmie [ALL]		9	weiblich	KIME	KIME Kinder Onkologische Station	21.08.2008	#	21.08.2008	21.08.2008	0	0	1
PAT00098	FAL00601	22.08.2008	#	C91.0 Akute lymphatische Leukmie [ALL]		9	weiblich	KIME	KIME Kinder Onkologische Station	22.08.2008	#	22.08.2008	22.08.2008	0	0	1
PAT00098	FAL00602	24.08.2008	#	C91.0 Akute lymphatische Leukmie [ALL]		9	weiblich	KIME	KIME Kinder Onkologische Station	05.09.2008	#	24.08.2008	05.09.2008	12	0	13
PAT00098	FAL00603	06.09.2008	#	C91.0 Akute lymphatische Leukmie [ALL]		9	weiblich	KIME	KIME Kinder Onkologische Station	06.09.2008	#	06.09.2008	06.09.2008	0	0	1
PAT00098	FAL00604	07.09.2008	#	C91.0 Akute lymphatische Leukmie [ALL]		9	weiblich	KIME	KIME Kinder Onkologische Station	07.09.2008	#	07.09.2008	07.09.2008	0	0	1
PAT00098	FAL00605	08.09.2008	#	C91.0 Akute lymphatische Leukmie [ALL]		9	weiblich	KIME	KIME Kinder Onkologische Station	08.09.2008	#	08.09.2008	08.09.2008	0	0	1
PAT00098	FAL00606	11.09.2008	#	A09 Diarrhoe und Gastroenteritis, vermutlich		9	weiblich	KIB2	KIB2 Kinder Station B Pd. II	14.09.2008	#	11.09.2008	14.09.2008	3	0	4
PAT00098	FAL00606	11.09.2008	#	A09 Diarrhoe und Gastroenteritis, vermutlich		9	weiblich	KIME	KIME Kinder Onkologische Station	11.09.2008	#	11.09.2008	14.09.2008	0	0	0
PAT00098	FAL00607	15.09.2008	#	C91.0 Akute lymphatische Leukmie [ALL]		9	weiblich	KIME	KIME Kinder Onkologische Station	15.09.2008	#	15.09.2008	15.09.2008	0	0	1
PAT00098	FAL00608	16.09.2008	#	C91.0 Akute lymphatische Leukmie [ALL]		9	weiblich	KIME	KIME Kinder Onkologische Station	16.09.2008	#	16.09.2008	16.09.2008	0	0	1
PAT00098	FAL00609	17.09.2008	#	C91.0 Akute lymphatische Leukmie [ALL]		9	weiblich	KIME	KIME Kinder Onkologische Station	17.09.2008	#	17.09.2008	17.09.2008	0	0	1
PAT00098	FAL00610	18.09.2008	#	C91.0 Akute lymphatische Leukmie [ALL]		9	weiblich	KIME	KIME Kinder Onkologische Station	18.09.2008	#	18.09.2008	18.09.2008	0	0	1
PAT00098	FAL00611	22.09.2008	#	C91.0 Akute lymphatische Leukmie [ALL]		9	weiblich	KIME	KIME Kinder Onkologische Station	22.09.2008	#	22.09.2008	22.09.2008	0	0	1
PAT00098	FAL00612	23.09.2008	#	C91.0 Akute lymphatische Leukmie [ALL]		9	weiblich	KIME	KIME Kinder Onkologische Station	23.09.2008	#	23.09.2008	23.09.2008	0	0	1
PAT00098	FAL00613	24.09.2008	#	C91.0 Akute lymphatische Leukmie [ALL]		9	weiblich	KIME	KIME Kinder Onkologische Station	24.09.2008	#	24.09.2008	24.09.2008	0	0	1
PAT00098	FAL00614	25.09.2008	#	C91.0 Akute lymphatische Leukmie [ALL]		9	weiblich	KIME	KIME Kinder Onkologische Station	25.09.2008	#	25.09.2008	25.09.2008	0	0	1
PAT00098	FAL00615	29.09.2008	#	C91.0 Akute lymphatische Leukmie [ALL]		9	weiblich	KIME	KIME Kinder Onkologische Station	29.09.2008	#	29.09.2008	29.09.2008	0	0	1
PAT00098	FAL00616	30.09.2008	#	C91.0 Akute lymphatische Leukmie [ALL]		9	weiblich	KIME	KIME Kinder Onkologische Station	30.09.2008	#	30.09.2008	30.09.2008	0	0	1
PAT00098	FAL00617	01.10.2008	#	C91.0 Akute lymphatische Leukmie [ALL]		9	weiblich	KIME	KIME Kinder Onkologische Station	01.10.2008	#	01.10.2008	01.10.2008	0	0	1
PAT00098	FAL00618	02.10.2008	#	C91.0 Akute lymphatische Leukmie [ALL]		9	weiblich	KIME	KIME Kinder Onkologische Station	02.10.2008	#	02.10.2008	02.10.2008	0	0	1
PAT00098	FAL00619	04.10.2008	#	C91.0 Akute lymphatische Leukmie [ALL]		9	weiblich	KIME	KIME Kinder Onkologische Station	05.10.2008	#	04.10.2008	05.10.2008	1	0	2
PAT00098	FAL00620	20.10.2008	#	C91.0 Akute lymphatische Leukmie [ALL]		9	weiblich	KIME	KIME Kinder Onkologische Station	20.10.2008	#	20.10.2008	20.10.2008	0	0	1
PAT00098	FAL00621	22.10.2008	#	C91.0 Akute lymphatische Leukmie [ALL]		9	weiblich	KIME	KIME Kinder Onkologische Station	22.10.2008	#	22.10.2008	22.10.2008	0	0	1
PAT00098	FAL00622	28.10.2008	#	C91.0 Akute lymphatische Leukmie [ALL]		9	weiblich	KIME	KIME Kinder Onkologische Station	01.11.2008	#	28.10.2008	01.11.2008	4	0	5
PAT00098	FAL00623	11.11.2008	#	C91.0 Akute lymphatische Leukmie [ALL]		9	weiblich	KIME	KIME Kinder Onkologische Station	15.11.2008	#	11.11.2008	15.11.2008	4	0	5
PAT00098	FAL00624	25.11.2008	#	C91.0 Akute lymphatische Leukmie [ALL]		9	weiblich	KIME	KIME Kinder Onkologische Station	28.11.2008	#	25.11.2008	28.11.2008	3	0	4
PAT00098	FAL00625	08.12.2008	#	C91.0 Akute lymphatische Leukmie [ALL]		9	weiblich	KIME	KIME Kinder Onkologische Station	08.12.2008	#	08.12.2008	08.12.2008	0	0	1
PAT00098	FAL00626	09.12.2008	#	C91.0 Akute lymphatische Leukmie [ALL]		9	weiblich	KIME	KIME Kinder Onkologische Station	12.12.2008	#	09.12.2008	12.12.2008	3	0	4
PAT00098	FAL00627	30.12.2008	#	C91.0 Akute lymphatische Leukmie [ALL]		9	weiblich	KIME	KIME Kinder Onkologische Station	30.12.2008	#	30.12.2008	30.12.2008	0	0	1
PAT00098	FAL00628	06.01.2009	#	C91.0 Akute lymphatische Leukmie [ALL]		10	weiblich	KIME	KIME Kinder Onkologische Station	06.01.2009	#	06.01.2009	06.01.2009	0	0	1
PAT00098	FAL00629	09.01.2009	#	C91.0 Akute lymphatische Leukmie [ALL]		10	weiblich	KIME	KIME Kinder Onkologische Station	09.01.2009	#	09.01.2009	09.01.2009	0	0	1
PAT00098	FAL00630	13.01.2009	#	C91.0 Akute lymphatische Leukmie [ALL]		10	weiblich	KIME	KIME Kinder Onkologische Station	13.01.2009	#	13.01.2009	13.01.2009	0	0	1
PAT00098	FAL00631	16.01.2009	#	C91.0 Akute lymphatische Leukmie [ALL]		10	weiblich	KIME	KIME Kinder Onkologische Station	17.01.2009	#	16.01.2009	17.01.2009	1	0	2
PAT00098	FAL00632	20.01.2009	#	C91.0 Akute lymphatische Leukmie [ALL]		10	weiblich	KIME	KIME Kinder Onkologische Station	20.01.2009	#	20.01.2009	20.01.2009	0	0	1
PAT00098	FAL00633	25.01.2009	#	C91.0 Akute lymphatische Leukmie [ALL]		10	weiblich	KIME	KIME Kinder Onkologische Station	25.01.2009	#	25.01.2009	25.01.2009	0	0	1
PAT00098	FAL00634	26.01.2009	#	C91.0 Akute lymphatische Leukmie [ALL]		10	weiblich	KIME	KIME Kinder Onkologische Station	04.02.2009	#	26.01.2009	04.02.2009	9	0	10
PAT00098	FAL00635	06.02.2009	#	C91.0 Akute lymphatische Leukmie [ALL]		10	weiblich	KIME	KIME Kinder Onkologische Station	06.02.2009	#	06.02.2009	06.02.2009	0	0	1
PAT00098	FAL00636	13.02.2009	#	C91.0 Akute lymphatische Leukmie [ALL]		10	weiblich	KIME	KIME Kinder Onkologische Station	14.02.2009	#	13.02.2009	14.02.2009	1	0	2
PAT00098	FAL00637	15.02.2009	#	C91.0 Akute lymphatische Leukmie [ALL]		10	weiblich	KIME	KIME Kinder Onkologische Station	15.02.2009	#	15.02.2009	15.02.2009	0	0	1
PAT00098	FAL00638	16.02.2009	#	C91.0 Akute lymphatische Leukmie [ALL]		10	weiblich	KIME	KIME Kinder Onkologische Station	16.02.2009	#	16.02.2009	16.02.2009	0	0	1
PAT00098	FAL00639	16.02.2009	#	C91.0 Akute lymphatische Leukmie [ALL]		10	weiblich	KIME	KIME Kinder Onkologische Station	23.02.2009	#	16.02.2009	23.02.2009	7	0	8
PAT00098	FAL00640	24.02.2009	#	C91.0 Akute lymphatische Leukmie [ALL]		10	weiblich	KIME	KIME Kinder Onkologische Station	24.02.2009	#	24.02.2009	24.02.2009	0	0	1
PAT00098	FAL00641	25.02.2009	#	C91.0 Akute lymphatische Leukmie [ALL]		10	weiblich	KIB2	KIB2 Kinder Station B Pd. II	02.03.2009	#	25.02.2009	02.03.2009	5	0	5
PAT00098	FAL00641	25.02.2009	#	C91.0 Akute lymphatische Leukmie [ALL]		10	weiblich	KIME	KIME Kinder Onkologische Station	25.02.2009	#	25.02.2009	02.03.2009	0	0	0
PAT00098	FAL00641	02.03.2009	#	C91.0 Akute lymphatische Leukmie [ALL]		10	weiblich	KIME	KIME Kinder Onkologische Station	02.03.2009	#	25.02.2009	02.03.2009	0	0	1
PAT00098	FAL00642	03.03.2009	#	C91.0 Akute lymphatische Leukmie [ALL]		10	weiblich	KIME	KIME Kinder Onkologische Station	03.03.2009	#	03.03.2009	03.03.2009	0	0	1
PAT00098	FAL00643	04.03.2009	#	C91.0 Akute lymphatische Leukmie [ALL]		10	weiblich	KIME	KIME Kinder Onkologische Station	04.03.2009	#	04.03.2009	04.03.2009	0	0	1
PAT00098	FAL00644	18.03.2009	#	C91.0 Akute lymphatische Leukmie [ALL]		10	weiblich	KIME	KIME Kinder Onkologische Station	18.03.2009	#	18.03.2009	18.03.2009	0	0	1
PAT00098	FAL00645	14.04.2009	#	C91.0 Akute lymphatische Leukmie [ALL]		10	weiblich	KIME	KIME Kinder Onkologische Station	14.04.2009	#	14.04.2009	14.04.2009	0	0	1
PAT00098	FAL00646	29.04.2009	#	C91.0 Akute lymphatische Leukmie [ALL]		10	weiblich	KIME	KIME Kinder Onkologische Station	29.04.2009	#	29.04.2009	29.04.2009	0	0	1
PAT00098	FAL00647	26.05.2009	#	C91.0 Akute lymphatische Leukmie [ALL]		10	weiblich	KIME	KIME Kinder Onkologische Station	27.05.2009	#	26.05.2009	27.05.2009	1	0	2
PAT00098	FAL00648	01.09.2009	#	C91.0 Akute lymphatische Leukmie [ALL]		10	weiblich	KIME	KIME Kinder Onkologische Station	01.09.2009	#	01.09.2009	01.09.2009	0	0	1
PAT00098	FAL00649	02.12.2009	#	C91.0 Akute lymphatische Leukmie [ALL]		10	weiblich	KIME	KIME Kinder Onkologische Station	02.12.2009	#	02.12.2009	02.12.2009	0	0	1
PAT00098	FAL00650	09.12.2009	#	C91.0 Akute lymphatische Leukmie [ALL]		10	weiblich	KIME	KIME Kinder Onkologische Station	09.12.2009	#	09.12.2009	09.12.2009	0	0	1
PAT00098	FAL00651	23.12.2009	#	C91.0 Akute lymphatische Leukmie [ALL]		10	weiblich	KIME	KIME Kinder Onkologische Station	23.12.2009	#	23.12.2009	23.12.2009	0	0	1
PAT00098	FAL00652	30.12.2009	#	C91.0 Akute lymphatische Leukmie [ALL]		10	weiblich	KIME	KIME Kinder Onkologische Station	30.12.2009	#	30.12.2009	30.12.2009	0	0	1
PAT00098	FAL00653	07.01.2010	07:26:43	C91.0 Akute lymphatische Leukmie [ALL]		11	weiblich	KIME	KIME Kinder Onkologische Station	07.01.2010	21:01:34	07.01.2010	07.01.2010	0	0	1
PAT00098	FAL00654	02.03.2010	07:21:02	C91.0 Akute lymphatische Leukmie [ALL]		11	weiblich	KIME	KIME Kinder Onkologische Station	02.03.2010	15:57:58	02.03.2010	02.03.2010	0	0	1
PAT00098	FAL00655	16.04.2010	09:38:55	C91.0 Akute lymphatische Leukmie [ALL]		11	weiblich	KIME	KIME Kinder Onkologische Station	16.04.2010	15:58:48	16.04.2010	16.04.2010	0	0	1
PAT00098	FAL00656	20.04.2010	07:22:14	N20.0 Nierenstein		11	weiblich	URKI	URKI Urologie Kinderstation	21.04.2010	09:11:33	20.04.2010	21.04.2010	1	0	2
PAT00098	FAL00657	14.06.2010	09:42:34	C91.0 Akute lymphatische Leukmie [ALL]		11	weiblich	KIME	KIME Kinder Onkologische Station	14.06.2010	19:28:02	14.06.2010	14.06.2010	0	0	1
PAT00098	FAL00658	27.07.2010	09:02:51	C91.0 Akute lymphatische Leukmie [ALL]		11	weiblich	KIME	KIME Kinder Onkologische Station	27.07.2010	15:06:54	27.07.2010	27.07.2010	0	0	1
PAT00098	FAL00659	14.09.2010	08:12:28	C91.0 Akute lymphatische Leukmie [ALL]		11	weiblich	KIME	KIME Kinder Onkologische Station	14.09.2010	17:59:20	14.09.2010	14.09.2010	0	0	1
PAT00098	FAL00660	10.11.2010	19:37:51	C91.0 Akute lymphatische Leukmie [ALL]		11	weiblich	KIME	KIME Kinder Onkologische Station	10.11.2010	20:47:58	10.11.2010	10.11.2010	0	0	1
PAT00098	FAL00661	01.09.2011	11:27:56	C91.0 Akute lymphatische Leukmie [ALL]		12	weiblich	KIME	KIME Kinder Onkologische Station	01.10.2011	08:02:31	01.09.2011	01.10.2011	30	0	31
PAT00098	FAL00662	07.10.2011	12:21:15	C91.0 Akute lymphatische Leukmie [ALL]		12	weiblich	KIME	KIME Kinder Onkologische Station	07.10.2011	16:45:01	07.10.2011	07.10.2011	0	0	1
PAT00098	FAL00663	11.10.2011	11:43:33	C91.0 Akute lymphatische Leukmie [ALL]		12	weiblich	KIME	KIME Kinder Onkologische Station	11.10.2011	21:49:44	11.10.2011	11.10.2011	0	0	1
PAT00098	FAL00664	18.10.2011	08:01:34	C91.0 Akute lymphatische Leukmie [ALL]		12	weiblich	KIME	KIME Kinder Onkologische Station	19.10.2011	12:33:12	18.10.2011	19.10.2011	1	0	2
PAT00098	FAL00665	23.10.2011	08:54:40	C91.0 Akute lymphatische Leukmie [ALL]	Ja	12	weiblich	KIME	KIME Kinder Onkologische Station	27.10.2011	20:49:01	23.10.2011	27.10.2011	4	0	5
PAT00098	FAL00666	28.10.2011	07:56:55	C91.0 Akute lymphatische Leukmie [ALL]	Ja	12	weiblich	KIME	KIME Kinder Onkologische Station	28.10.2011	18:54:39	28.10.2011	28.10.2011	0	0	1
PAT00098	FAL00667	01.11.2011	11:04:24	C91.0 Akute lymphatische Leukmie [ALL]	Ja	12	weiblich	KIME	KIME Kinder Onkologische Station	01.11.2011	21:04:56	01.11.2011	01.11.2011	0	0	1
PAT00098	FAL00668	02.11.2011	08:54:30	C91.0 Akute lymphatische Leukmie [ALL]	Ja	12	weiblich	KIME	KIME Kinder Onkologische Station	02.11.2011	23:57:37	02.11.2011	02.11.2011	0	0	1
PAT00098	FAL00669	04.11.2011	12:47:58	C91.0 Akute lymphatische Leukmie [ALL]	Ja	12	weiblich	KIME	KIME Kinder Onkologische Station	04.11.2011	20:40:54	04.11.2011	04.11.2011	0	0	1
PAT00098	FAL00670	06.11.2011	12:30:25	C91.0 Akute lymphatische Leukmie [ALL]	Ja	12	weiblich	KIME	KIME Kinder Onkologische Station	06.11.2011	21:50:56	06.11.2011	06.11.2011	0	0	1
PAT00098	FAL00671	08.11.2011	08:27:57	C91.0 Akute lymphatische Leukmie [ALL]	Ja	12	weiblich	KIME	KIME Kinder Onkologische Station	25.11.2011	17:54:35	08.11.2011	25.11.2011	17	0	18
PAT00098	FAL00672	01.12.2011	07:55:14	C91.0 Akute lymphatische Leukmie [ALL]		12	weiblich	KIME	KIME Kinder Onkologische Station	02.12.2011	22:52:24	01.12.2011	02.12.2011	1	0	2
PAT00098	FAL00673	03.12.2011	09:41:41	C91.0 Akute lymphatische Leukmie [ALL]		12	weiblich	KIME	KIME Kinder Onkologische Station	03.12.2011	20:14:33	03.12.2011	03.12.2011	0	0	1
PAT00098	FAL00674	04.12.2011	08:29:49	C91.0 Akute lymphatische Leukmie [ALL]		12	weiblich	KIME	KIME Kinder Onkologische Station	04.12.2011	14:23:05	04.12.2011	04.12.2011	0	0	1
PAT00098	FAL00675	05.12.2011	09:54:10	C91.0 Akute lymphatische Leukmie [ALL]		12	weiblich	KIME	KIME Kinder Onkologische Station	05.12.2011	20:13:15	05.12.2011	05.12.2011	0	0	1
PAT00098	FAL00676	06.12.2011	10:47:00	C91.0 Akute lymphatische Leukmie [ALL]		12	weiblich	KIME	KIME Kinder Onkologische Station	09.12.2011	20:32:16	06.12.2011	09.12.2011	3	0	4
PAT00098	FAL00677	12.12.2011	07:46:19	C91.0 Akute lymphatische Leukmie [ALL]		12	weiblich	KIME	KIME Kinder Onkologische Station	12.12.2011	18:35:56	12.12.2011	12.12.2011	0	0	1
PAT00098	FAL00678	13.12.2011	07:28:20	C91.0 Akute lymphatische Leukmie [ALL]		12	weiblich	KIME	KIME Kinder Onkologische Station	13.12.2011	18:11:33	13.12.2011	13.12.2011	0	0	1
PAT00098	FAL00679	14.12.2011	07:28:55	C91.0 Akute lymphatische Leukmie [ALL]		12	weiblich	KIME	KIME Kinder Onkologische Station	20.12.2011	15:02:03	14.12.2011	20.12.2011	6	0	7
PAT00098	FAL00680	01.01.2012	08:50:04	C91.0 Akute lymphatische Leukmie [ALL]		12	weiblich	KIME	KIME Kinder Onkologische Station	05.01.2012	16:48:31	01.01.2012	05.01.2012	4	0	5
PAT00098	FAL00681	06.01.2012	08:19:51	C91.0 Akute lymphatische Leukmie [ALL]		13	weiblich	KIME	KIME Kinder Onkologische Station	07.01.2012	21:10:18	06.01.2012	07.01.2012	1	0	2
PAT00098	FAL00682	19.01.2012	10:54:33	C91.0 Akute lymphatische Leukmie [ALL]		13	weiblich	KIME	KIME Kinder Onkologische Station	19.01.2012	17:44:56	19.01.2012	19.01.2012	0	0	1
PAT00098	FAL00683	25.01.2012	08:30:58	C91.0 Akute lymphatische Leukmie [ALL]		13	weiblich	KIME	KIME Kinder Onkologische Station	31.01.2012	23:35:10	25.01.2012	31.01.2012	6	0	7
PAT00098	FAL00684	13.02.2012	10:11:15	C91.0 Akute lymphatische Leukmie [ALL]		13	weiblich	KIME	KIME Kinder Onkologische Station	13.02.2012	17:00:00	13.02.2012	13.02.2012	0	0	1
PAT00098	FAL00685	06.03.2012	07:51:56	C91.0 Akute lymphatische Leukmie [ALL]		13	weiblich	KIME	KIME Kinder Onkologische Station	25.05.2012	16:13:18	06.03.2012	24.06.2012	80	0	80
PAT00098	FAL00685	25.05.2012	16:13:18	C91.0 Akute lymphatische Leukmie [ALL]		13	weiblich	KIPI	KIPI Kinder Pdiatr. Intensiv (ICU)	27.05.2012	10:47:33	06.03.2012	24.06.2012	2	0	2
PAT00098	FAL00685	27.05.2012	10:47:33	C91.0 Akute lymphatische Leukmie [ALL]		13	weiblich	KIME	KIME Kinder Onkologische Station	14.06.2012	10:38:00	06.03.2012	24.06.2012	18	0	18
PAT00098	FAL00685	14.06.2012	10:38:00	C91.0 Akute lymphatische Leukmie [ALL]		13	weiblich	KIPI	KIPI Kinder Pdiatr. Intensiv (ICU)	24.06.2012	11:42:00	06.03.2012	24.06.2012	10	0	11
PAT00099	FAL00686	09.09.2005	#	S61.9 Offene Wunde des Handgelenkes und der Ha		7	mnnlich	UNKI	UNKI Unfall Kinder 5 Nord	12.09.2005	#	09.09.2005	12.09.2005	3	0	4
PAT00099	FAL00687	07.12.2009	#	E10.1 Primr insulinabhngiger Diabetes mellit	Ja	10	mnnlich	KIB1	KIB1 Kinder Station B Pd. I	16.12.2009	#	07.12.2009	16.12.2009	9	0	10
PAT00099	FAL00688	27.08.2012	08:17:03	E10.9 Primr insulinabhngiger Diabetes mellit	Ja	13	mnnlich	KIB1	KIB1 Kinder Station B Pd. I	31.08.2012	13:49:01	27.08.2012	31.08.2012	4	0	5
PAT00099	FAL00689	18.12.2013	13:27:58	E10.9 Primr insulinabhngiger Diabetes mellit	Ja	14	mnnlich	KIB1	KIB1 Kinder Station B Pd. I	23.12.2013	16:10:50	18.12.2013	23.12.2013	5	0	6
PAT00100	FAL00690	07.11.2010	13:51:42	E10.0 Primr insulinabhngiger Diabetes mellit	Ja	11	mnnlich	KIB1	KIB1 Kinder Station B Pd. I	15.11.2010	14:20:07	07.11.2010	15.11.2010	8	0	9
PAT00101	FAL00691	09.12.2007	#	E10.1 Primr insulinabhngiger Diabetes mellit	Ja	8	mnnlich	KIB1	KIB1 Kinder Station B Pd. I	19.12.2007	#	09.12.2007	19.12.2007	10	0	11
PAT00101	FAL00692	20.08.2009	#	K40.9 Hernia inguinalis, einseitig oder ohne S		10	mnnlich	URKI	URKI Urologie Kinderstation	22.08.2009	#	20.08.2009	22.08.2009	2	0	3
PAT00101	FAL00693	31.08.2009	#	E10.0 Primr insulinabhngiger Diabetes mellit	Ja	10	mnnlich	KIB1	KIB1 Kinder Station B Pd. I	04.09.2009	#	31.08.2009	04.09.2009	4	0	5
PAT00101	FAL00694	16.12.2009	#	E10.1 Primr insulinabhngiger Diabetes mellit	Ja	10	mnnlich	KIB1	KIB1 Kinder Station B Pd. I	17.12.2009	#	16.12.2009	17.12.2009	1	0	2
PAT00102	FAL00695	18.05.2008	#	E10.9 Primr insulinabhngiger Diabetes mellit	Ja	8	mnnlich	KIB1	KIB1 Kinder Station B Pd. I	23.05.2008	#	18.05.2008	23.05.2008	5	0	6
PAT00103	FAL00696	01.04.2005	#	E10.9 Primr insulinabhngiger Diabetes mellit	Ja	6	weiblich	KIBE	KIBE Kinder Beobachtungsstation	11.04.2005	#	01.04.2005	11.04.2005	10	0	10
PAT00103	FAL00697	25.10.2007	#	S06.2 Diffuse Hirnverletzung		8	weiblich	KIB1	KIB1 Kinder Station B Pd. I	27.10.2007	#	25.10.2007	27.10.2007	2	0	3
PAT00103	FAL00698	18.08.2009	#	E10.0 Primr insulinabhngiger Diabetes mellit	Ja	10	weiblich	KIB1	KIB1 Kinder Station B Pd. I	22.08.2009	#	18.08.2009	22.08.2009	4	0	5
PAT00103	FAL00699	28.06.2012	08:22:01	N13.9 Obstruktive Uropathie und Refluxuropathi		12	weiblich	URKI	URKI Urologie Kinderstation	28.06.2012	13:05:08	28.06.2012	28.06.2012	0	0	1
PAT00103	FAL00700	29.08.2012	09:12:34	N39.0 Harnwegsinfektion, Lokalisation nicht n		13	weiblich	URKI	URKI Urologie Kinderstation	29.08.2012	13:40:42	29.08.2012	29.08.2012	0	0	1
PAT00103	FAL00701	14.08.2013	07:59:00	N39.0 Harnwegsinfektion, Lokalisation nicht n		14	weiblich	URKI	URKI Urologie Kinderstation	14.08.2013	13:46:26	14.08.2013	14.08.2013	0	0	1
PAT00104	FAL00702	26.04.2013	09:38:52	E10.1 Primr insulinabhngiger Diabetes mellit	Ja	13	weiblich	KIB1	KIB1 Kinder Station B Pd. I	06.05.2013	12:49:40	26.04.2013	06.05.2013	10	0	11
PAT00105	FAL00703	19.08.2005	#	E10.9 Primr insulinabhngiger Diabetes mellit	Ja	6	weiblich	KIBE	KIBE Kinder Beobachtungsstation	26.08.2005	#	19.08.2005	26.08.2005	7	0	8
PAT00105	FAL00704	21.12.2006	#	E10.9 Primr insulinabhngiger Diabetes mellit	Ja	7	weiblich	KIB1	KIB1 Kinder Station B Pd. I	21.12.2006	#	21.12.2006	21.12.2006	0	0	1
PAT00105	FAL00705	02.01.2007	#	E10.9 Primr insulinabhngiger Diabetes mellit	Ja	7	weiblich	KIB4	KIB4 Kinder Station B Pd. II	05.01.2007	#	02.01.2007	05.01.2007	3	0	3
PAT00105	FAL00705	05.01.2007	#	E10.9 Primr insulinabhngiger Diabetes mellit	Ja	7	weiblich	KIB1	KIB1 Kinder Station B Pd. I	05.01.2007	#	02.01.2007	05.01.2007	0	0	1
PAT00105	FAL00706	29.08.2011	11:04:33	E10.0 Primr insulinabhngiger Diabetes mellit	Ja	12	weiblich	KIB1	KIB1 Kinder Station B Pd. I	01.09.2011	12:09:29	29.08.2011	01.09.2011	3	0	4
PAT00106	FAL00707	24.07.2009	#	E10.0 Primr insulinabhngiger Diabetes mellit	Ja	16	weiblich	KIPI	KIPI Kinder Pdiatr. Intensiv (ICU)	26.07.2009	#	24.07.2009	01.08.2009	2	0	2
PAT00106	FAL00707	26.07.2009	#	E10.0 Primr insulinabhngiger Diabetes mellit	Ja	16	weiblich	KIB1	KIB1 Kinder Station B Pd. I	01.08.2009	#	24.07.2009	01.08.2009	6	0	7
PAT00107	FAL00708	02.05.2007	#	E10.1 Primr insulinabhngiger Diabetes mellit	Ja	7	mnnlich	KIB1	KIB1 Kinder Station B Pd. I	09.05.2007	#	02.05.2007	09.05.2007	7	0	8
PAT00107	FAL00709	02.09.2008	#	E10.9 Primr insulinabhngiger Diabetes mellit	Ja	8	mnnlich	KIB1	KIB1 Kinder Station B Pd. I	05.09.2008	#	02.09.2008	05.09.2008	3	0	4
PAT00107	FAL00710	30.12.2009	#	E10.1 Primr insulinabhngiger Diabetes mellit	Ja	10	mnnlich	KIB1	KIB1 Kinder Station B Pd. I	31.12.2009	#	30.12.2009	02.01.2010	1	0	1
PAT00107	FAL00710	31.12.2009	#	E10.1 Primr insulinabhngiger Diabetes mellit	Ja	10	mnnlich	KIPI	KIPI Kinder Pdiatr. Intensiv (ICU)	31.12.2009	#	30.12.2009	02.01.2010	0	0	0
PAT00107	FAL00710	31.12.2009	#	E10.1 Primr insulinabhngiger Diabetes mellit	Ja	10	mnnlich	KIB1	KIB1 Kinder Station B Pd. I	31.12.2009	#	30.12.2009	02.01.2010	1	0	1
PAT00107	FAL00710	01.01.2010	#	E10.1 Primr insulinabhngiger Diabetes mellit	Ja	10	mnnlich	KIB1	KIB1 Kinder Station B Pd. I	02.01.2010	15:00:14	30.12.2009	02.01.2010	1	0	2
PAT00107	FAL00711	20.05.2013	15:27:25	E10.0 Primr insulinabhngiger Diabetes mellit	Ja	13	mnnlich	KIB1	KIB1 Kinder Station B Pd. I	22.05.2013	15:47:32	20.05.2013	22.05.2013	2	0	3
PAT00108	FAL00712	27.12.2005	#	E14.9 Nicht nher bezeichneter Diabetes mellit	Ja	14	mnnlich	KIBE	KIBE Kinder Beobachtungsstation	30.12.2005	#	27.12.2005	30.12.2005	3	0	4
PAT00108	FAL00713	13.10.2013	12:55:47	G40.5 Spezielle epileptische Syndrome		22	mnnlich	NEMA	NEMA Neurologie Sonderstation	14.10.2013	17:20:13	13.10.2013	14.10.2013	1	0	2
PAT00109	FAL00714	10.02.2009	#	E10.9 Primr insulinabhngiger Diabetes mellit	Ja	15	weiblich	KIB1	KIB1 Kinder Station B Pd. I	14.02.2009	#	10.02.2009	14.02.2009	4	0	5
PAT00110	FAL00715	10.04.2007	#	E10.9 Primr insulinabhngiger Diabetes mellit	Ja	13	mnnlich	KIB1	KIB1 Kinder Station B Pd. I	13.04.2007	#	10.04.2007	13.04.2007	3	0	4
PAT00110	FAL00716	13.07.2009	#	E10.9 Primr insulinabhngiger Diabetes mellit	Ja	15	mnnlich	KIB1	KIB1 Kinder Station B Pd. I	15.07.2009	#	13.07.2009	20.07.2009	2	0	2
PAT00110	FAL00716	15.07.2009	#	E10.9 Primr insulinabhngiger Diabetes mellit	Ja	15	mnnlich	KIB4	KIB4 Kinder Station B Pd. II	20.07.2009	#	13.07.2009	20.07.2009	5	0	5
PAT00110	FAL00716	20.07.2009	#	E10.9 Primr insulinabhngiger Diabetes mellit	Ja	15	mnnlich	KIB3	KIB3 Kinder Station B Pd.III	20.07.2009	#	13.07.2009	20.07.2009	0	0	0
PAT00110	FAL00716	20.07.2009	#	E10.9 Primr insulinabhngiger Diabetes mellit	Ja	15	mnnlich	KIB1	KIB1 Kinder Station B Pd. I	20.07.2009	#	13.07.2009	20.07.2009	0	0	1
PAT00110	FAL00717	09.11.2009	#	E10.1 Primr insulinabhngiger Diabetes mellit	Ja	16	mnnlich	KIPI	KIPI Kinder Pdiatr. Intensiv (ICU)	10.11.2009	#	09.11.2009	17.11.2009	1	0	1
PAT00110	FAL00717	10.11.2009	#	E10.1 Primr insulinabhngiger Diabetes mellit	Ja	16	mnnlich	KIB3	KIB3 Kinder Station B Pd.III	10.11.2009	#	09.11.2009	17.11.2009	0	0	0
PAT00110	FAL00717	10.11.2009	#	E10.1 Primr insulinabhngiger Diabetes mellit	Ja	16	mnnlich	KIB1	KIB1 Kinder Station B Pd. I	17.11.2009	#	09.11.2009	17.11.2009	7	0	8
PAT00110	FAL00718	29.01.2010	14:50:35	E10.0 Primr insulinabhngiger Diabetes mellit	Ja	16	mnnlich	KIB1	KIB1 Kinder Station B Pd. I	02.02.2010	12:57:39	29.01.2010	02.02.2010	4	0	5
PAT00110	FAL00719	13.09.2010	14:51:54	E10.0 Primr insulinabhngiger Diabetes mellit	Ja	17	mnnlich	KIB1	KIB1 Kinder Station B Pd. I	17.09.2010	12:19:00	13.09.2010	17.09.2010	4	0	5
PAT00111	FAL00720	22.05.2008	#	E10.1 Primr insulinabhngiger Diabetes mellit	Ja	8	weiblich	KIB1	KIB1 Kinder Station B Pd. I	23.05.2008	#	22.05.2008	23.05.2008	1	0	2
PAT00111	FAL00721	29.10.2012	10:01:00	E10.9 Primr insulinabhngiger Diabetes mellit	Ja	12	weiblich	KIB1	KIB1 Kinder Station B Pd. I	02.11.2012	14:21:32	29.10.2012	02.11.2012	4	0	5
PAT00111	FAL00722	21.06.2013	01:36:47	E10.1 Primr insulinabhngiger Diabetes mellit	Ja	13	weiblich	KIB1	KIB1 Kinder Station B Pd. I	21.06.2013	15:32:03	21.06.2013	21.06.2013	0	0	1
PAT00112	FAL00723	27.12.2006	#	E10.9 Primr insulinabhngiger Diabetes mellit	Ja	8	weiblich	KIB1	KIB1 Kinder Station B Pd. I	31.12.2006	#	27.12.2006	03.01.2007	5	0	5
PAT00112	FAL00723	01.01.2007	#	E10.1 Primr insulinabhngiger Diabetes mellit	Ja	8	weiblich	KIB1	KIB1 Kinder Station B Pd. I	03.01.2007	#	27.12.2006	03.01.2007	2	0	3
PAT00112	FAL00724	29.07.2008	#	E10.9 Primr insulinabhngiger Diabetes mellit	Ja	9	weiblich	KIB1	KIB1 Kinder Station B Pd. I	01.08.2008	#	29.07.2008	01.08.2008	3	0	4
PAT00113	FAL00725	13.04.2006	#	J06.9 Akute Infektion der oberen Atemwege, nic	Ja	9	weiblich	KIBE	KIBE Kinder Beobachtungsstation	15.04.2006	#	13.04.2006	15.04.2006	2	0	3
PAT00113	FAL00726	04.05.2006	#	R73.9 Hyperglykmie, nicht nher bezeichnet	Ja	9	weiblich	KIBE	KIBE Kinder Beobachtungsstation	04.05.2006	#	04.05.2006	04.05.2006	0	0	1
PAT00114	FAL00727	30.04.2011	17:20:42	E10.1 Primr insulinabhngiger Diabetes mellit	Ja	10	weiblich	KIB1	KIB1 Kinder Station B Pd. I	09.05.2011	14:30:10	30.04.2011	09.05.2011	9	0	10
PAT00114	FAL00728	24.10.2011	10:57:58	E10.1 Primr insulinabhngiger Diabetes mellit	Ja	11	weiblich	KIB1	KIB1 Kinder Station B Pd. I	27.10.2011	16:23:51	24.10.2011	27.10.2011	3	0	4
PAT00115	FAL00729	12.08.2008	#	R10.4 Sonstige und nicht nher bezeichnete Bau	Ja	10	weiblich	KIB2	KIB2 Kinder Station B Pd. II	12.08.2008	#	12.08.2008	12.08.2008	0	0	1
PAT00116	FAL00730	19.01.2005	#	E10.9 Primr insulinabhngiger Diabetes mellit	Ja	6	weiblich	KIBE	KIBE Kinder Beobachtungsstation	22.01.2005	#	19.01.2005	22.01.2005	3	0	4
PAT00116	FAL00731	07.03.2006	#	E10.1 Primr insulinabhngiger Diabetes mellit	Ja	6	weiblich	KIBE	KIBE Kinder Beobachtungsstation	16.03.2006	#	07.03.2006	16.03.2006	9	0	10
PAT00116	FAL00732	09.05.2006	#	E10.9 Primr insulinabhngiger Diabetes mellit	Ja	6	weiblich	KIBE	KIBE Kinder Beobachtungsstation	13.05.2006	#	09.05.2006	13.05.2006	4	0	5
PAT00116	FAL00733	11.12.2006	#	E16.2 Hypoglykmie, nicht nher bezeichnet		7	weiblich	KIB1	KIB1 Kinder Station B Pd. I	11.12.2006	#	11.12.2006	11.12.2006	0	0	1
PAT00116	FAL00734	13.01.2008	#	E86 Volumenmangel		8	weiblich	KIB1	KIB1 Kinder Station B Pd. I	15.01.2008	#	13.01.2008	15.01.2008	2	0	3
PAT00116	FAL00735	02.04.2008	#	E10.9 Primr insulinabhngiger Diabetes mellit	Ja	8	weiblich	KIB1	KIB1 Kinder Station B Pd. I	05.04.2008	#	02.04.2008	05.04.2008	3	0	4
PAT00116	FAL00736	15.07.2009	#	E10.9 Primr insulinabhngiger Diabetes mellit	Ja	9	weiblich	KIB1	KIB1 Kinder Station B Pd. I	23.07.2009	#	15.07.2009	23.07.2009	8	0	9
PAT00116	FAL00737	12.11.2009	#	E10.1 Primr insulinabhngiger Diabetes mellit	Ja	9	weiblich	KIB2	KIB2 Kinder Station B Pd. II	13.11.2009	#	12.11.2009	13.11.2009	1	0	1
PAT00116	FAL00737	12.11.2009	#	E10.1 Primr insulinabhngiger Diabetes mellit	Ja	9	weiblich	KIB1	KIB1 Kinder Station B Pd. I	12.11.2009	#	12.11.2009	13.11.2009	0	0	0
PAT00116	FAL00737	13.11.2009	#	E10.1 Primr insulinabhngiger Diabetes mellit	Ja	9	weiblich	KIB4	KIB4 Kinder Station B Pd. II	13.11.2009	#	12.11.2009	13.11.2009	0	0	1
PAT00116	FAL00738	21.04.2011	11:32:56	R11 belkeit und Erbrechen	Ja	11	weiblich	KIB1	KIB1 Kinder Station B Pd. I	22.04.2011	12:00:25	21.04.2011	22.04.2011	1	0	2
PAT00116	FAL00739	27.11.2011	09:42:11	A09 Diarrhoe und Gastroenteritis, vermutlich		11	weiblich	KIB1	KIB1 Kinder Station B Pd. I	28.11.2011	12:56:25	27.11.2011	28.11.2011	1	0	2
PAT00116	FAL00740	26.11.2012	10:48:48	E10.9 Primr insulinabhngiger Diabetes mellit	Ja	12	weiblich	KIB1	KIB1 Kinder Station B Pd. I	30.11.2012	11:36:12	26.11.2012	30.11.2012	4	0	5
PAT00116	FAL00741	08.01.2013	09:13:59	A09.0 Sonstige und nicht nher bezeichnete Gas	Ja	13	weiblich	KIB1	KIB1 Kinder Station B Pd. I	09.01.2013	17:56:42	08.01.2013	09.01.2013	1	0	2
PAT00117	FAL00742	12.02.2007	#	E10.9 Primr insulinabhngiger Diabetes mellit	Ja	8	mnnlich	KIB1	KIB1 Kinder Station B Pd. I	15.02.2007	#	12.02.2007	15.02.2007	3	0	4
PAT00117	FAL00743	20.08.2013	10:51:50	E10.9 Primr insulinabhngiger Diabetes mellit	Ja	14	mnnlich	KIB1	KIB1 Kinder Station B Pd. I	22.08.2013	10:31:23	20.08.2013	22.08.2013	2	0	3
PAT00118	FAL00744	24.11.2005	#	E10.9 Primr insulinabhngiger Diabetes mellit	Ja	9	weiblich	KIBE	KIBE Kinder Beobachtungsstation	26.11.2005	#	24.11.2005	01.12.2005	2	0	2
PAT00118	FAL00745	27.10.2008	#	E10.9 Primr insulinabhngiger Diabetes mellit	Ja	11	weiblich	KIB1	KIB1 Kinder Station B Pd. I	28.10.2008	#	27.10.2008	28.10.2008	1	0	2
PAT00118	FAL00746	16.08.2010	11:07:07	E10.0 Primr insulinabhngiger Diabetes mellit	Ja	13	weiblich	KIB1	KIB1 Kinder Station B Pd. I	20.08.2010	14:02:07	16.08.2010	20.08.2010	4	0	5
PAT00118	FAL00747	29.04.2011	02:56:39	A09 Diarrhoe und Gastroenteritis, vermutlich	Ja	14	weiblich	KIB1	KIB1 Kinder Station B Pd. I	29.04.2011	14:28:22	29.04.2011	29.04.2011	0	0	1
PAT00119	FAL00748	06.05.2009	#	S06.0 Gehirnerschtterung		8	mnnlich	UNKI	UNKI Unfall Kinder 5 Nord	07.05.2009	#	06.05.2009	07.05.2009	1	0	2
PAT00119	FAL00749	02.01.2012	12:55:37	E10.0 Primr insulinabhngiger Diabetes mellit	Ja	11	mnnlich	KIB1	KIB1 Kinder Station B Pd. I	12.01.2012	13:03:43	02.01.2012	12.01.2012	10	0	11
PAT00120	FAL00750	25.01.2011	20:03:14	E10.9 Primr insulinabhngiger Diabetes mellit	Ja	13	mnnlich	KIB1	KIB1 Kinder Station B Pd. I	04.02.2011	14:42:32	25.01.2011	04.02.2011	10	0	11
PAT00121	FAL00751	13.02.2005	#	J35.0 Chronische Tonsillitis		17	weiblich	KIBE	KIBE Kinder Beobachtungsstation	14.02.2005	#	13.02.2005	17.02.2005	1	0	1
PAT00121	FAL00752	01.07.2006	#	R10.4 Sonstige und nicht nher bezeichnete Bau		17	weiblich	C1FR	C1FR Chirurgie Station 8 Nord VTT	01.07.2006	#	01.07.2006	01.07.2006	0	0	1
PAT00121	FAL00753	13.02.2007	#	E10.9 Primr insulinabhngiger Diabetes mellit	Ja	18	weiblich	KIB1	KIB1 Kinder Station B Pd. I	17.02.2007	#	13.02.2007	17.02.2007	4	0	5
PAT00121	FAL00754	02.10.2009	#	E10.1 Primr insulinabhngiger Diabetes mellit		20	weiblich	MEIV	MEIV Medizin Intensiv ICU	03.10.2009	#	02.10.2009	07.10.2009	1	0	1
PAT00121	FAL00754	03.10.2009	#	E10.1 Primr insulinabhngiger Diabetes mellit		20	weiblich	MEOS	MEOS Medizin Station Innere Med. I	07.10.2009	#	02.10.2009	07.10.2009	4	0	5
PAT00121	FAL00755	10.11.2010	14:33:29	E10.1 Primr insulinabhngiger Diabetes mellit		21	weiblich	MEIV	MEIV Medizin Intensiv ICU	11.11.2010	09:30:40	10.11.2010	13.11.2010	1	0	1
PAT00121	FAL00755	11.11.2010	09:30:40	E10.1 Primr insulinabhngiger Diabetes mellit		21	weiblich	MEOS	MEOS Medizin Station Innere Med. I	13.11.2010	10:06:39	10.11.2010	13.11.2010	2	0	3
PAT00121	FAL00756	20.03.2012	21:02:59	N76.4 Abszess der Vulva		23	weiblich	FRY4	FRY4 Frauen Gynkologie 2	23.03.2012	18:23:16	20.03.2012	23.03.2012	3	0	4
PAT00121	FAL00757	06.12.2012	12:27:29	E10.9 Primr insulinabhngiger Diabetes mellit		23	weiblich	MEOS	MEOS Medizin Station Innere Med. I	07.12.2012	13:12:55	06.12.2012	07.12.2012	1	0	2
PAT00121	FAL00758	09.04.2013	09:29:59	E10.9 Primr insulinabhngiger Diabetes mellit		24	weiblich	MEOS	MEOS Medizin Station Innere Med. I	11.04.2013	14:09:34	09.04.2013	11.04.2013	2	0	3
PAT00121	FAL00759	16.05.2013	08:28:36	H35.3 Degeneration der Makula und des hinteren		24	weiblich	AUTK	AUTK Augen Tagesklinik	16.05.2013	23:59:59	16.05.2013	16.05.2013	0	0	1
PAT00121	FAL00760	23.05.2013	08:46:06	H35.3 Degeneration der Makula und des hinteren		24	weiblich	AUTK	AUTK Augen Tagesklinik	23.05.2013	23:59:59	23.05.2013	23.05.2013	0	0	1
PAT00121	FAL00761	13.06.2013	08:40:31	H35.3 Degeneration der Makula und des hinteren		24	weiblich	AUTK	AUTK Augen Tagesklinik	13.06.2013	23:59:59	13.06.2013	13.06.2013	0	0	1
PAT00121	FAL00762	20.06.2013	08:42:24	H35.3 Degeneration der Makula und des hinteren		24	weiblich	AUTK	AUTK Augen Tagesklinik	20.06.2013	23:59:59	20.06.2013	20.06.2013	0	0	1
PAT00122	FAL00763	16.10.2006	#	E10.9 Primr insulinabhngiger Diabetes mellit	Ja	5	mnnlich	KIBE	KIBE Kinder Beobachtungsstation	24.10.2006	#	16.10.2006	24.10.2006	8	0	9
PAT00122	FAL00764	10.07.2007	#	E86 Volumenmangel	Ja	6	mnnlich	KII1	KII1 Kinder Infektionsabteilung I	11.07.2007	#	10.07.2007	11.07.2007	1	0	2
PAT00122	FAL00765	08.02.2010	11:50:34	E10.1 Primr insulinabhngiger Diabetes mellit	Ja	8	mnnlich	KIB1	KIB1 Kinder Station B Pd. I	12.02.2010	13:01:09	08.02.2010	12.02.2010	4	0	5
PAT00123	FAL00766	13.04.2005	#	J35.2 Hyperplasie der Rachenmandel		8	weiblich	HNKI	HNKI HNO Kinderstation	14.04.2005	#	13.04.2005	14.04.2005	1	0	2
PAT00123	FAL00767	10.04.2006	#	E10.9 Primr insulinabhngiger Diabetes mellit	Ja	8	weiblich	KIBE	KIBE Kinder Beobachtungsstation	14.04.2006	#	10.04.2006	14.04.2006	4	0	5
PAT00123	FAL00768	19.02.2007	#	H65.3 Chronische mukse Otitis media		9	weiblich	HNKI	HNKI HNO Kinderstation	19.02.2007	#	19.02.2007	19.02.2007	0	0	1
PAT00123	FAL00769	03.05.2007	#	E14.1 Nicht nher bezeichneter Diabetes mellit	Ja	9	weiblich	KIB1	KIB1 Kinder Station B Pd. I	11.05.2007	#	03.05.2007	11.05.2007	8	0	9
PAT00123	FAL00770	01.01.2009	#	E10.1 Primr insulinabhngiger Diabetes mellit	Ja	11	weiblich	KIB1	KIB1 Kinder Station B Pd. I	08.01.2009	#	01.01.2009	08.01.2009	7	0	8
PAT00123	FAL00771	07.02.2010	16:37:09	E10.0 Primr insulinabhngiger Diabetes mellit	Ja	12	weiblich	KIB1	KIB1 Kinder Station B Pd. I	13.02.2010	10:21:09	07.02.2010	13.02.2010	6	0	7
PAT00123	FAL00772	22.03.2010	10:53:22	E11.9 Nicht primr insulinabhngiger Diabetes		12	weiblich	KIN2	KIN2 Kinder Station A Pd. II	23.03.2010	12:46:26	22.03.2010	23.03.2010	1	0	2
PAT00123	FAL00773	27.09.2012	07:26:58	E10.0 Primr insulinabhngiger Diabetes mellit	Ja	14	weiblich	KIB1	KIB1 Kinder Station B Pd. I	28.09.2012	15:00:40	27.09.2012	28.09.2012	1	0	2
PAT00124	FAL00774	23.01.2006	#	E10.9 Primr insulinabhngiger Diabetes mellit	Ja	12	weiblich	KIBE	KIBE Kinder Beobachtungsstation	27.01.2006	#	23.01.2006	27.01.2006	4	0	5
PAT00125	FAL00775	28.02.2005	#	E84.9 Zystische Fibrose, nicht nher bezeichne		4	mnnlich	KIBE	KIBE Kinder Beobachtungsstation	01.03.2005	#	28.02.2005	01.03.2005	1	0	2
PAT00125	FAL00776	26.08.2005	#	N47 Vorhauthypertrophie, Phimose und Paraphi		4	mnnlich	URKI	URKI Urologie Kinderstation	26.08.2005	#	26.08.2005	26.08.2005	0	0	1
PAT00125	FAL00777	04.07.2006	#	E84.9 Zystische Fibrose, nicht nher bezeichne		5	mnnlich	KIBE	KIBE Kinder Beobachtungsstation	18.07.2006	#	04.07.2006	18.07.2006	14	0	15
PAT00125	FAL00778	06.11.2006	#	E84.9 Zystische Fibrose, nicht nher bezeichne		5	mnnlich	KIB3	KIB3 Kinder Station B Pd.III	07.11.2006	#	06.11.2006	07.11.2006	1	0	2
PAT00125	FAL00779	18.01.2011	07:38:36	E84.9 Zystische Fibrose, nicht nher bezeichne		9	mnnlich	KIN3	KIN3 Kinder Station A Pd. III	19.01.2011	15:55:32	18.01.2011	19.01.2011	1	0	2
PAT00125	FAL00780	14.02.2011	11:16:33	E84.9 Zystische Fibrose, nicht nher bezeichne		9	mnnlich	KIN3	KIN3 Kinder Station A Pd. III	16.02.2011	15:38:49	14.02.2011	16.02.2011	2	0	3
PAT00125	FAL00781	21.02.2011	10:50:23	E84.9 Zystische Fibrose, nicht nher bezeichne		9	mnnlich	KIN3	KIN3 Kinder Station A Pd. III	23.02.2011	13:53:50	21.02.2011	23.02.2011	2	0	3
PAT00125	FAL00782	28.03.2011	12:14:06	I85.9 sophagusvarizen ohne Blutung		9	mnnlich	KIN3	KIN3 Kinder Station A Pd. III	30.03.2011	13:48:50	28.03.2011	30.03.2011	2	0	3
PAT00125	FAL00783	12.05.2011	11:34:29	E84.9 Zystische Fibrose, nicht nher bezeichne		10	mnnlich	KIN3	KIN3 Kinder Station A Pd. III	26.05.2011	14:47:53	12.05.2011	26.05.2011	14	0	15
PAT00125	FAL00784	21.09.2011	12:55:41	E84.8 Zystische Fibrose mit sonstigen Manifest		10	mnnlich	KIB1	KIB1 Kinder Station B Pd. I	23.09.2011	00:24:55	21.09.2011	10.10.2011	2	0	2
PAT00125	FAL00784	23.09.2011	00:24:55	E84.8 Zystische Fibrose mit sonstigen Manifest		10	mnnlich	KIB3	KIB3 Kinder Station B Pd.III	10.10.2011	13:51:40	21.09.2011	10.10.2011	17	0	18
PAT00125	FAL00785	03.12.2011	20:58:10	E84.0 Zystische Fibrose mit Lungenmanifestatio		10	mnnlich	KIB1	KIB1 Kinder Station B Pd. I	03.12.2011	21:07:31	03.12.2011	19.12.2011	0	0	0
PAT00125	FAL00785	03.12.2011	21:07:31	E84.0 Zystische Fibrose mit Lungenmanifestatio		10	mnnlich	KIB3	KIB3 Kinder Station B Pd.III	19.12.2011	19:10:33	03.12.2011	19.12.2011	16	0	17
PAT00125	FAL00786	27.03.2012	11:28:54	E84.9 Zystische Fibrose, nicht nher bezeichne	Ja	10	mnnlich	KIB3	KIB3 Kinder Station B Pd.III	10.04.2012	13:04:46	27.03.2012	10.04.2012	14	0	15
PAT00125	FAL00787	07.05.2012	16:26:08	E84.9 Zystische Fibrose, nicht nher bezeichne	Ja	11	mnnlich	KIB3	KIB3 Kinder Station B Pd.III	08.05.2012	19:13:29	07.05.2012	08.05.2012	1	0	2
PAT00125	FAL00788	09.06.2012	18:25:53	K74.6 Sonstige und nicht nher bezeichnete Zir		11	mnnlich	KIB3	KIB3 Kinder Station B Pd.III	10.06.2012	12:36:32	09.06.2012	07.07.2012	1	0	1
PAT00125	FAL00788	10.06.2012	12:36:32	K74.6 Sonstige und nicht nher bezeichnete Zir		11	mnnlich	C1TI	C1TI Chirurgie Transplant ICU	14.06.2012	13:39:51	09.06.2012	07.07.2012	4	0	4
PAT00125	FAL00788	14.06.2012	13:39:51	K74.6 Sonstige und nicht nher bezeichnete Zir		11	mnnlich	KIB1	KIB1 Kinder Station B Pd. I	18.06.2012	06:33:51	09.06.2012	07.07.2012	4	0	4
PAT00125	FAL00788	18.06.2012	06:33:51	K74.6 Sonstige und nicht nher bezeichnete Zir		11	mnnlich	KIB3	KIB3 Kinder Station B Pd.III	07.07.2012	18:47:07	09.06.2012	07.07.2012	19	0	20
PAT00125	FAL00789	03.09.2012	01:36:56	B02.9 Zoster ohne Komplikation		11	mnnlich	KIB1	KIB1 Kinder Station B Pd. I	03.09.2012	01:52:58	03.09.2012	07.09.2012	0	0	0
PAT00125	FAL00789	03.09.2012	01:52:58	B02.9 Zoster ohne Komplikation		11	mnnlich	KIB3	KIB3 Kinder Station B Pd.III	07.09.2012	13:22:12	03.09.2012	07.09.2012	4	0	5
PAT00126	FAL00790	07.03.2006	#	Q62.7 Angeborener vesiko-uretero-renaler Reflu		4	weiblich	URKI	URKI Urologie Kinderstation	09.03.2006	#	07.03.2006	09.03.2006	2	0	3
PAT00126	FAL00791	08.02.2013	10:40:49	E10.1 Primr insulinabhngiger Diabetes mellit	Ja	11	weiblich	KIPI	KIPI Kinder Pdiatr. Intensiv (ICU)	09.02.2013	14:21:31	08.02.2013	16.02.2013	1	0	1
PAT00126	FAL00791	09.02.2013	14:21:31	E10.1 Primr insulinabhngiger Diabetes mellit	Ja	11	weiblich	KIB1	KIB1 Kinder Station B Pd. I	16.02.2013	10:44:04	08.02.2013	16.02.2013	7	0	8
PAT00127	FAL00792	21.12.2009	#	E10.0 Primr insulinabhngiger Diabetes mellit	Ja	8	mnnlich	KIB1	KIB1 Kinder Station B Pd. I	28.12.2009	#	21.12.2009	28.12.2009	7	0	8
PAT00128	FAL00793	04.06.2012	19:31:51	E10.1 Primr insulinabhngiger Diabetes mellit	Ja	10	weiblich	KIB1	KIB1 Kinder Station B Pd. I	13.06.2012	13:52:30	04.06.2012	13.06.2012	9	0	10
PAT00128	FAL00794	26.11.2012	12:18:59	E10.9 Primr insulinabhngiger Diabetes mellit	Ja	11	weiblich	KIB1	KIB1 Kinder Station B Pd. I	30.11.2012	12:40:52	26.11.2012	30.11.2012	4	0	5
PAT00129	FAL00795	18.05.2007	#	E10.9 Primr insulinabhngiger Diabetes mellit	Ja	5	mnnlich	KIB1	KIB1 Kinder Station B Pd. I	25.05.2007	#	18.05.2007	25.05.2007	7	0	8
PAT00129	FAL00796	08.06.2009	#	E10.9 Primr insulinabhngiger Diabetes mellit	Ja	7	mnnlich	KIB1	KIB1 Kinder Station B Pd. I	12.06.2009	#	08.06.2009	12.06.2009	4	0	5
PAT00130	FAL00797	17.10.2005	#	E10.9 Primr insulinabhngiger Diabetes mellit	Ja	8	weiblich	KIBE	KIBE Kinder Beobachtungsstation	20.10.2005	#	17.10.2005	22.10.2005	3	0	3
PAT00130	FAL00798	12.07.2010	09:27:56	E10.9 Primr insulinabhngiger Diabetes mellit	Ja	12	weiblich	KIB1	KIB1 Kinder Station B Pd. I	16.07.2010	14:56:42	12.07.2010	16.07.2010	4	0	5
PAT00130	FAL00799	05.01.2011	12:44:18	E10.0 Primr insulinabhngiger Diabetes mellit	Ja	12	weiblich	KIB1	KIB1 Kinder Station B Pd. I	08.01.2011	14:38:13	05.01.2011	08.01.2011	3	0	4
PAT00130	FAL00800	19.08.2012	12:19:11	E10.9 Primr insulinabhngiger Diabetes mellit	Ja	14	weiblich	KIN1	KIN1 Kinder Station A Pd. I	20.08.2012	12:30:13	19.08.2012	21.08.2012	1	0	1
PAT00130	FAL00800	20.08.2012	12:30:13	E10.9 Primr insulinabhngiger Diabetes mellit	Ja	14	weiblich	KIB1	KIB1 Kinder Station B Pd. I	21.08.2012	11:41:52	19.08.2012	21.08.2012	1	0	2
PAT00131	FAL00801	13.09.2005	#	K59.0 Obstipation		4	mnnlich	C1KI	C1KI Chirurgie Kinderstat. VTT	20.09.2005	#	13.09.2005	20.09.2005	7	0	8
PAT00131	FAL00802	27.08.2008	#	E10.1 Primr insulinabhngiger Diabetes mellit	Ja	6	mnnlich	KIB1	KIB1 Kinder Station B Pd. I	09.09.2008	#	27.08.2008	09.09.2008	13	0	14
PAT00131	FAL00803	09.07.2012	11:15:51	E10.9 Primr insulinabhngiger Diabetes mellit	Ja	10	mnnlich	KIB1	KIB1 Kinder Station B Pd. I	13.07.2012	16:24:47	09.07.2012	13.07.2012	4	0	5
PAT00131	FAL00804	07.02.2013	09:38:05	E10.1 Primr insulinabhngiger Diabetes mellit	Ja	11	mnnlich	KIB1	KIB1 Kinder Station B Pd. I	11.02.2013	09:50:10	07.02.2013	11.02.2013	4	0	5
PAT00131	FAL00805	16.09.2013	10:52:19	E10.1 Primr insulinabhngiger Diabetes mellit	Ja	11	mnnlich	KIB1	KIB1 Kinder Station B Pd. I	18.09.2013	08:50:21	16.09.2013	18.09.2013	2	0	3
PAT00132	FAL00806	03.11.2010	20:30:12	E10.1 Primr insulinabhngiger Diabetes mellit	Ja	8	weiblich	KIB1	KIB1 Kinder Station B Pd. I	10.11.2010	18:23:46	03.11.2010	10.11.2010	7	0	8
PAT00132	FAL00807	18.07.2011	10:09:27	E10.9 Primr insulinabhngiger Diabetes mellit	Ja	9	weiblich	KIB1	KIB1 Kinder Station B Pd. I	21.07.2011	13:17:35	18.07.2011	21.07.2011	3	0	4
PAT00132	FAL00808	26.11.2013	09:42:43	E10.1 Primr insulinabhngiger Diabetes mellit	Ja	11	weiblich	KIB1	KIB1 Kinder Station B Pd. I	28.11.2013	14:37:19	26.11.2013	28.11.2013	2	0	3
PAT00133	FAL00809	27.08.2013	11:29:47	E10.1 Primr insulinabhngiger Diabetes mellit	Ja	11	weiblich	KIB1	KIB1 Kinder Station B Pd. I	02.09.2013	14:58:24	27.08.2013	02.09.2013	6	0	7
PAT00134	FAL00810	06.11.2013	13:45:26	E10.1 Primr insulinabhngiger Diabetes mellit	Ja	12	mnnlich	KIB1	KIB1 Kinder Station B Pd. I	14.11.2013	13:03:23	06.11.2013	14.11.2013	8	0	9
PAT00135	FAL00811	17.04.2006	#	E10.1 Primr insulinabhngiger Diabetes mellit	Ja	11	weiblich	KIBE	KIBE Kinder Beobachtungsstation	19.04.2006	#	17.04.2006	19.04.2006	2	0	3
PAT00135	FAL00812	01.07.2006	#	E10.0 Primr insulinabhngiger Diabetes mellit	Ja	11	weiblich	KIBE	KIBE Kinder Beobachtungsstation	03.07.2006	#	01.07.2006	03.07.2006	2	0	3
PAT00135	FAL00813	12.09.2007	#	J45.9 Asthma bronchiale, nicht nher bezeichne	Ja	12	weiblich	KIB1	KIB1 Kinder Station B Pd. I	18.09.2007	#	12.09.2007	18.09.2007	6	0	7
PAT00135	FAL00814	30.11.2010	15:43:47	E10.0 Primr insulinabhngiger Diabetes mellit	Ja	16	weiblich	KIB1	KIB1 Kinder Station B Pd. I	30.11.2010	16:37:38	30.11.2010	03.12.2010	0	0	0
PAT00135	FAL00814	30.11.2010	16:37:38	E10.0 Primr insulinabhngiger Diabetes mellit	Ja	16	weiblich	KIPI	KIPI Kinder Pdiatr. Intensiv (ICU)	01.12.2010	15:08:07	30.11.2010	03.12.2010	1	0	1
PAT00135	FAL00814	01.12.2010	15:08:07	E10.0 Primr insulinabhngiger Diabetes mellit	Ja	16	weiblich	KIB2	KIB2 Kinder Station B Pd. II	02.12.2010	01:39:28	30.11.2010	03.12.2010	1	0	1
PAT00135	FAL00814	02.12.2010	01:39:28	E10.0 Primr insulinabhngiger Diabetes mellit	Ja	16	weiblich	KIB1	KIB1 Kinder Station B Pd. I	03.12.2010	13:01:16	30.11.2010	03.12.2010	1	0	2
PAT00136	FAL00815	23.06.2005	#	E10.9 Primr insulinabhngiger Diabetes mellit	Ja	4	weiblich	KIBE	KIBE Kinder Beobachtungsstation	05.07.2005	#	23.06.2005	05.07.2005	12	0	13
PAT00136	FAL00816	16.12.2008	#	E10.9 Primr insulinabhngiger Diabetes mellit	Ja	7	weiblich	KIB1	KIB1 Kinder Station B Pd. I	20.12.2008	#	16.12.2008	20.12.2008	4	0	5
PAT00137	FAL00817	21.01.2008	#	E10.9 Primr insulinabhngiger Diabetes mellit	Ja	5	mnnlich	KIB1	KIB1 Kinder Station B Pd. I	25.01.2008	#	21.01.2008	25.01.2008	4	0	5
PAT00137	FAL00818	01.12.2011	19:53:14	E10.1 Primr insulinabhngiger Diabetes mellit	Ja	9	mnnlich	KIB1	KIB1 Kinder Station B Pd. I	02.12.2011	23:59:00	01.12.2011	02.12.2011	1	0	2
PAT00137	FAL00819	13.01.2012	17:40:28	A09 Diarrhoe und Gastroenteritis, vermutlich		9	mnnlich	KIB1	KIB1 Kinder Station B Pd. I	14.01.2012	14:26:28	13.01.2012	14.01.2012	1	0	2
PAT00138	FAL00820	03.07.2007	#	E10.1 Primr insulinabhngiger Diabetes mellit	Ja	11	weiblich	KIB1	KIB1 Kinder Station B Pd. I	10.07.2007	#	03.07.2007	10.07.2007	7	0	8
PAT00138	FAL00821	15.10.2009	#	E10.0 Primr insulinabhngiger Diabetes mellit	Ja	13	weiblich	KIB1	KIB1 Kinder Station B Pd. I	18.10.2009	#	15.10.2009	18.10.2009	3	0	4
PAT00138	FAL00822	03.04.2013	15:43:02	E10.9 Primr insulinabhngiger Diabetes mellit	Ja	16	weiblich	KIB1	KIB1 Kinder Station B Pd. I	10.04.2013	13:16:04	03.04.2013	10.04.2013	7	0	8
PAT00139	FAL00823	13.02.2006	#	E10.9 Primr insulinabhngiger Diabetes mellit	Ja	10	weiblich	KIBE	KIBE Kinder Beobachtungsstation	17.02.2006	#	13.02.2006	17.02.2006	4	0	5
PAT00140	FAL00824	22.09.2006	#	J38.5 Laryngospasmus		3	mnnlich	KIBE	KIBE Kinder Beobachtungsstation	22.09.2006	#	22.09.2006	22.09.2006	0	0	1
PAT00140	FAL00825	18.04.2007	#	Q75.3 Makrozephalie		4	mnnlich	KIN4	KIN4 Kinder Station A Pd. II	19.04.2007	#	18.04.2007	19.04.2007	1	0	2
PAT00140	FAL00826	10.12.2007	#	E10.1 Primr insulinabhngiger Diabetes mellit	Ja	4	mnnlich	KIB1	KIB1 Kinder Station B Pd. I	18.12.2007	#	10.12.2007	18.12.2007	8	0	9
PAT00140	FAL00827	07.05.2009	#	N47 Vorhauthypertrophie, Phimose und Paraphi		6	mnnlich	URKI	URKI Urologie Kinderstation	07.05.2009	#	07.05.2009	07.05.2009	0	0	1
PAT00140	FAL00828	06.04.2010	12:29:05	E10.9 Primr insulinabhngiger Diabetes mellit	Ja	7	mnnlich	KIB1	KIB1 Kinder Station B Pd. I	09.04.2010	14:11:41	06.04.2010	09.04.2010	3	0	4
PAT00140	FAL00829	21.10.2011	08:12:43	R32 Nicht nher bezeichnete Harninkontinenz		8	mnnlich	URKI	URKI Urologie Kinderstation	21.10.2011	14:06:03	21.10.2011	21.10.2011	0	0	1
PAT00140	FAL00830	16.04.2012	13:33:11	E10.9 Primr insulinabhngiger Diabetes mellit	Ja	9	mnnlich	KIB1	KIB1 Kinder Station B Pd. I	19.04.2012	12:53:01	16.04.2012	19.04.2012	3	0	4
PAT00141	FAL00831	26.02.2007	#	E10.9 Primr insulinabhngiger Diabetes mellit	Ja	16	mnnlich	KIB1	KIB1 Kinder Station B Pd. I	02.03.2007	#	26.02.2007	02.03.2007	4	0	5
PAT00142	FAL00832	16.06.2011	09:08:17	E10.1 Primr insulinabhngiger Diabetes mellit	Ja	8	mnnlich	KIB1	KIB1 Kinder Station B Pd. I	24.06.2011	11:07:10	16.06.2011	24.06.2011	8	0	9
PAT00142	FAL00833	25.03.2013	14:00:37	E10.9 Primr insulinabhngiger Diabetes mellit	Ja	9	mnnlich	KIB1	KIB1 Kinder Station B Pd. I	29.03.2013	11:06:53	25.03.2013	29.03.2013	4	0	5
PAT00143	FAL00834	22.08.2007	#	E10.1 Primr insulinabhngiger Diabetes mellit	Ja	13	weiblich	KIB1	KIB1 Kinder Station B Pd. I	25.08.2007	#	22.08.2007	25.08.2007	3	0	4
PAT00143	FAL00835	28.10.2010	21:13:19	E10.1 Primr insulinabhngiger Diabetes mellit	Ja	16	weiblich	KIB1	KIB1 Kinder Station B Pd. I	28.10.2010	21:31:42	28.10.2010	04.11.2010	0	0	0
PAT00143	FAL00835	28.10.2010	21:31:42	E10.1 Primr insulinabhngiger Diabetes mellit	Ja	16	weiblich	KIPI	KIPI Kinder Pdiatr. Intensiv (ICU)	29.10.2010	11:06:39	28.10.2010	04.11.2010	1	0	1
PAT00143	FAL00835	29.10.2010	11:06:39	E10.1 Primr insulinabhngiger Diabetes mellit	Ja	16	weiblich	KIB1	KIB1 Kinder Station B Pd. I	04.11.2010	13:06:53	28.10.2010	04.11.2010	6	0	7
PAT00143	FAL00836	04.11.2011	12:47:59	E14.1 Nicht nher bezeichneter Diabetes mellit	Ja	17	weiblich	KIB1	KIB1 Kinder Station B Pd. I	09.11.2011	13:04:10	04.11.2011	09.11.2011	5	0	6
PAT00144	FAL00837	25.10.2006	#	K12.2 Phlegmone und Abszess des Mundes		3	mnnlich	ZAKI	ZAKI ZMK Kinderstation	25.10.2006	#	25.10.2006	25.10.2006	0	0	1
PAT00144	FAL00838	23.11.2011	13:52:40	E10.1 Primr insulinabhngiger Diabetes mellit	Ja	8	mnnlich	KIB1	KIB1 Kinder Station B Pd. I	01.12.2011	14:38:50	23.11.2011	01.12.2011	8	0	9
PAT00144	FAL00839	08.01.2013	09:48:49	E10.1 Primr insulinabhngiger Diabetes mellit	Ja	9	mnnlich	KIB1	KIB1 Kinder Station B Pd. I	11.01.2013	16:51:40	08.01.2013	11.01.2013	3	0	4
PAT00144	FAL00840	18.10.2013	12:21:15	E10.9 Primr insulinabhngiger Diabetes mellit	Ja	10	mnnlich	KIB1	KIB1 Kinder Station B Pd. I	24.10.2013	15:04:39	18.10.2013	24.10.2013	6	0	7
PAT00145	FAL00841	16.03.2009	#	K02.9 Zahnkaries, nicht nher bezeichnet		5	weiblich	HNSK	HNSK HNO Kinderstation HSS	16.03.2009	#	16.03.2009	16.03.2009	0	0	1
PAT00145	FAL00842	27.07.2009	#	E10.0 Primr insulinabhngiger Diabetes mellit	Ja	5	weiblich	KIB1	KIB1 Kinder Station B Pd. I	07.08.2009	#	27.07.2009	07.08.2009	11	0	12
PAT00145	FAL00843	23.09.2009	#	N39.0 Harnwegsinfektion, Lokalisation nicht n	Ja	6	weiblich	KIB1	KIB1 Kinder Station B Pd. I	30.09.2009	#	23.09.2009	30.09.2009	7	0	8
PAT00145	FAL00844	26.05.2010	09:53:25	E10.0 Primr insulinabhngiger Diabetes mellit	Ja	6	weiblich	KIB1	KIB1 Kinder Station B Pd. I	28.05.2010	17:12:39	26.05.2010	28.05.2010	2	0	3
PAT00145	FAL00845	03.01.2012	12:23:25	E10.0 Primr insulinabhngiger Diabetes mellit	Ja	8	weiblich	KIB1	KIB1 Kinder Station B Pd. I	05.01.2012	02:00:49	03.01.2012	05.01.2012	2	0	3
PAT00145	FAL00846	08.05.2012	16:28:09	S52.40 Fraktur des Ulna- und Radiusschaftes, ko		8	weiblich	UNKI	UNKI Unfall Kinder 5 Nord	10.05.2012	10:49:11	08.05.2012	10.05.2012	2	0	3
PAT00145	FAL00847	14.05.2013	14:05:30	T92.1 Folgen einer Fraktur des Armes	Ja	9	weiblich	KIB1	KIB1 Kinder Station B Pd. I	15.05.2013	17:39:55	14.05.2013	15.05.2013	1	0	2
PAT00146	FAL00848	06.02.2007	#	K62.5 Hmorrhagie des Anus und des Rektums		3	mnnlich	C1KI	C1KI Chirurgie Kinderstat. VTT	07.02.2007	#	06.02.2007	07.02.2007	1	0	2
PAT00146	FAL00849	25.04.2007	#	K63.8 Sonstige nher bezeichnete Krankheiten d		3	mnnlich	KIB2	KIB2 Kinder Station B Pd. II	26.04.2007	#	25.04.2007	26.04.2007	1	0	2
PAT00146	FAL00850	17.10.2008	#	E10.1 Primr insulinabhngiger Diabetes mellit	Ja	5	mnnlich	KIB1	KIB1 Kinder Station B Pd. I	24.10.2008	#	17.10.2008	24.10.2008	7	0	8
PAT00146	FAL00851	10.02.2009	#	E10.9 Primr insulinabhngiger Diabetes mellit	Ja	5	mnnlich	KIB1	KIB1 Kinder Station B Pd. I	13.02.2009	#	10.02.2009	13.02.2009	3	0	4
PAT00146	FAL00852	09.03.2010	12:42:52	E10.1 Primr insulinabhngiger Diabetes mellit	Ja	6	mnnlich	KIB1	KIB1 Kinder Station B Pd. I	12.03.2010	14:35:45	09.03.2010	12.03.2010	3	0	4
PAT00146	FAL00853	22.08.2011	12:41:03	E10.0 Primr insulinabhngiger Diabetes mellit	Ja	7	mnnlich	KIB1	KIB1 Kinder Station B Pd. I	24.08.2011	12:44:28	22.08.2011	24.08.2011	2	0	3
PAT00147	FAL00854	03.11.2012	06:54:59	G04.0 Akute disseminierte Enzephalitis	Ja	9	mnnlich	KIPI	KIPI Kinder Pdiatr. Intensiv (ICU)	20.11.2012	12:14:24	03.11.2012	29.11.2012	17	0	17
PAT00147	FAL00854	20.11.2012	12:14:24	G04.0 Akute disseminierte Enzephalitis	Ja	9	mnnlich	KIB1	KIB1 Kinder Station B Pd. I	29.11.2012	10:38:08	03.11.2012	29.11.2012	9	0	10
PAT00147	FAL00855	16.07.2013	10:53:15	G04.9 Enzephalitis, Myelitis und Enzephalomyel		9	mnnlich	KIN1	KIN1 Kinder Station A Pd. I	17.07.2013	15:51:57	16.07.2013	17.07.2013	1	0	2
PAT00148	FAL00856	31.10.2008	#	N39.4 Sonstige nher bezeichnete Harninkontine		5	mnnlich	URKI	URKI Urologie Kinderstation	31.10.2008	#	31.10.2008	31.10.2008	0	0	1
PAT00148	FAL00857	19.01.2009	#	N39.4 Sonstige nher bezeichnete Harninkontine		5	mnnlich	URKI	URKI Urologie Kinderstation	19.01.2009	#	19.01.2009	19.01.2009	0	0	1
PAT00148	FAL00858	14.04.2009	#	E10.1 Primr insulinabhngiger Diabetes mellit	Ja	5	mnnlich	KIB2	KIB2 Kinder Station B Pd. II	15.04.2009	#	14.04.2009	29.04.2009	1	0	1
PAT00148	FAL00858	15.04.2009	#	E10.1 Primr insulinabhngiger Diabetes mellit	Ja	5	mnnlich	KIB1	KIB1 Kinder Station B Pd. I	29.04.2009	#	14.04.2009	29.04.2009	14	0	15
PAT00148	FAL00859	30.11.2009	#	E10.1 Primr insulinabhngiger Diabetes mellit	Ja	6	mnnlich	KIB1	KIB1 Kinder Station B Pd. I	04.12.2009	#	30.11.2009	04.12.2009	4	0	5
PAT00149	FAL00860	16.07.2007	#	E10.9 Primr insulinabhngiger Diabetes mellit	Ja	7	mnnlich	KIB1	KIB1 Kinder Station B Pd. I	20.07.2007	#	16.07.2007	20.07.2007	4	0	5
PAT00150	FAL00861	06.07.2009	#	E10.1 Primr insulinabhngiger Diabetes mellit	Ja	12	mnnlich	KIB1	KIB1 Kinder Station B Pd. I	10.07.2009	#	06.07.2009	10.07.2009	4	0	5
PAT00150	FAL00862	05.07.2011	11:07:45	E10.9 Primr insulinabhngiger Diabetes mellit	Ja	14	mnnlich	KIB1	KIB1 Kinder Station B Pd. I	11.07.2011	12:59:06	05.07.2011	11.07.2011	6	0	7
PAT00150	FAL00863	02.01.2012	11:27:11	E10.0 Primr insulinabhngiger Diabetes mellit	Ja	15	mnnlich	KIB1	KIB1 Kinder Station B Pd. I	05.01.2012	15:33:45	02.01.2012	05.01.2012	3	0	4
PAT00151	FAL00864	19.04.2007	#	E10.1 Primr insulinabhngiger Diabetes mellit	Ja	3	weiblich	KIB1	KIB1 Kinder Station B Pd. I	02.05.2007	#	19.04.2007	02.05.2007	13	0	14
PAT00151	FAL00864	19.04.2007	#	E10.1 Primr insulinabhngiger Diabetes mellit	Ja	3	weiblich	KIN4	KIN4 Kinder Station A Pd. II	19.04.2007	#	19.04.2007	02.05.2007	0	0	0
PAT00152	FAL00865	29.12.2008	#	E10.9 Primr insulinabhngiger Diabetes mellit	Ja	16	weiblich	KIB1	KIB1 Kinder Station B Pd. I	31.12.2008	#	29.12.2008	09.01.2009	3	0	3
PAT00152	FAL00865	01.01.2009	#	E10.1 Primr insulinabhngiger Diabetes mellit	Ja	16	weiblich	KIB1	KIB1 Kinder Station B Pd. I	09.01.2009	#	29.12.2008	09.01.2009	8	0	9
PAT00152	FAL00866	06.12.2009	#	E10.1 Primr insulinabhngiger Diabetes mellit	Ja	17	weiblich	KIB1	KIB1 Kinder Station B Pd. I	11.12.2009	#	06.12.2009	11.12.2009	5	0	6
PAT00152	FAL00867	30.10.2010	16:18:07	L05.0 Pilonidalzyste mit Abszess		18	weiblich	C1ZA	C1ZA Chirurgie Station 9 Nord VTT	03.11.2010	12:07:31	30.10.2010	03.11.2010	4	0	5
PAT00152	FAL00868	23.11.2011	13:07:21	E10.9 Primr insulinabhngiger Diabetes mellit		19	weiblich	MEOS	MEOS Medizin Station Innere Med. I	24.11.2011	15:29:06	23.11.2011	24.11.2011	1	0	2
PAT00152	FAL00869	05.05.2012	10:53:16	O26.9 Mit der Schwangerschaft verbundener Zust		19	weiblich	FRGS	FRGS Frauen Geburtshilfe-Station	15.05.2012	13:26:26	05.05.2012	15.05.2012	10	0	11
PAT00152	FAL00870	24.05.2012	07:38:55	O80.0 Spontangeburt eines Einlings aus Schdel		19	weiblich	FRGS	FRGS Frauen Geburtshilfe-Station	24.05.2012	15:08:23	24.05.2012	31.05.2012	0	0	0
PAT00152	FAL00870	24.05.2012	15:08:23	O80.0 Spontangeburt eines Einlings aus Schdel		19	weiblich	FRH1	FRH1 Frauen Mutter-Kind-Station	31.05.2012	20:50:02	24.05.2012	31.05.2012	7	0	8
PAT00153	FAL00871	08.08.2006	#	E10.9 Primr insulinabhngiger Diabetes mellit	Ja	13	mnnlich	KIBE	KIBE Kinder Beobachtungsstation	14.08.2006	#	08.08.2006	14.08.2006	6	0	7
PAT00153	FAL00872	08.07.2008	#	E10.9 Primr insulinabhngiger Diabetes mellit	Ja	15	mnnlich	KIB1	KIB1 Kinder Station B Pd. I	14.07.2008	#	08.07.2008	14.07.2008	6	0	7
PAT00154	FAL00873	12.02.2007	#	E10.9 Primr insulinabhngiger Diabetes mellit	Ja	15	mnnlich	KIB1	KIB1 Kinder Station B Pd. I	16.02.2007	#	12.02.2007	16.02.2007	4	0	5
PAT00154	FAL00874	12.12.2007	#	L05.9 Pilonidalzyste ohne Abszess		16	mnnlich	C1KI	C1KI Chirurgie Kinderstat. VTT	19.12.2007	#	12.12.2007	19.12.2007	7	0	8
PAT00154	FAL00875	23.10.2008	#	E10.1 Primr insulinabhngiger Diabetes mellit	Ja	16	mnnlich	KIB1	KIB1 Kinder Station B Pd. I	26.10.2008	#	23.10.2008	26.10.2008	3	0	4
PAT00155	FAL00876	25.01.2012	19:14:12	E12.0 Diabetes mellitus in Verbindung mit Fehl	Ja	8	mnnlich	KIB1	KIB1 Kinder Station B Pd. I	03.02.2012	12:24:24	25.01.2012	03.02.2012	9	0	10
PAT00155	FAL00877	06.02.2012	11:04:05	E10.0 Primr insulinabhngiger Diabetes mellit	Ja	8	mnnlich	KIB1	KIB1 Kinder Station B Pd. I	07.02.2012	15:51:37	06.02.2012	07.02.2012	1	0	2
PAT00155	FAL00878	10.09.2012	12:34:25	A09 Diarrhoe und Gastroenteritis, vermutlich		8	mnnlich	KIB1	KIB1 Kinder Station B Pd. I	11.09.2012	12:56:36	10.09.2012	11.09.2012	1	0	2
PAT00156	FAL00879	23.08.2006	#	B08.5 Vesikulre Pharyngitis durch Enteroviren		2	weiblich	KII1	KII1 Kinder Infektionsabteilung I	27.08.2006	#	23.08.2006	27.08.2006	4	0	5
PAT00156	FAL00880	18.11.2008	#	E10.1 Primr insulinabhngiger Diabetes mellit	Ja	4	weiblich	KIB1	KIB1 Kinder Station B Pd. I	02.12.2008	#	18.11.2008	02.12.2008	14	0	15
PAT00156	FAL00881	22.09.2009	#	E10.9 Primr insulinabhngiger Diabetes mellit	Ja	5	weiblich	KIB1	KIB1 Kinder Station B Pd. I	25.09.2009	#	22.09.2009	25.09.2009	3	0	4
PAT00156	FAL00882	14.01.2010	09:11:47	A09 Diarrhoe und Gastroenteritis, vermutlich		5	weiblich	KIB1	KIB1 Kinder Station B Pd. I	15.01.2010	12:13:13	14.01.2010	15.01.2010	1	0	2
PAT00156	FAL00883	09.11.2010	08:45:07	E10.2 Primr insulinabhngiger Diabetes mellit	Ja	6	weiblich	KIB1	KIB1 Kinder Station B Pd. I	12.11.2010	00:16:15	09.11.2010	12.11.2010	3	0	3
PAT00156	FAL00883	12.11.2010	00:16:15	E10.2 Primr insulinabhngiger Diabetes mellit	Ja	6	weiblich	KIB2	KIB2 Kinder Station B Pd. II	12.11.2010	00:16:32	09.11.2010	12.11.2010	0	0	0
PAT00156	FAL00883	12.11.2010	00:16:32	E10.2 Primr insulinabhngiger Diabetes mellit	Ja	6	weiblich	KIB1	KIB1 Kinder Station B Pd. I	12.11.2010	12:33:13	09.11.2010	12.11.2010	0	0	1
PAT00156	FAL00884	10.05.2011	11:48:56	E10.1 Primr insulinabhngiger Diabetes mellit	Ja	6	weiblich	KIB1	KIB1 Kinder Station B Pd. I	14.05.2011	10:16:09	10.05.2011	14.05.2011	4	0	5
PAT00156	FAL00885	28.03.2013	06:33:01	E10.0 Primr insulinabhngiger Diabetes mellit	Ja	8	weiblich	KIB1	KIB1 Kinder Station B Pd. I	29.03.2013	14:45:08	28.03.2013	29.03.2013	1	0	2
PAT00157	FAL00886	29.10.2007	#	E10.9 Primr insulinabhngiger Diabetes mellit	Ja	15	mnnlich	KIB1	KIB1 Kinder Station B Pd. I	03.11.2007	#	29.10.2007	03.11.2007	5	0	6
PAT00158	FAL00887	04.01.2005	#	R10.4 Sonstige und nicht nher bezeichnete Bau		1	mnnlich	KIS3	KIS3 Kinder Suglingsabteilung III	04.01.2005	#	04.01.2005	04.01.2005	0	0	1
PAT00158	FAL00888	10.01.2005	#	J20.9 Akute Bronchitis, nicht nher bezeichnet		1	mnnlich	KIS3	KIS3 Kinder Suglingsabteilung III	11.01.2005	#	10.01.2005	14.01.2005	1	0	1
PAT00158	FAL00889	30.01.2009	#	E14.1 Nicht nher bezeichneter Diabetes mellit	Ja	4	mnnlich	KIB1	KIB1 Kinder Station B Pd. I	06.02.2009	#	30.01.2009	06.02.2009	7	0	8
PAT00158	FAL00890	01.04.2009	#	E10.9 Primr insulinabhngiger Diabetes mellit	Ja	4	mnnlich	KIB1	KIB1 Kinder Station B Pd. I	02.04.2009	#	01.04.2009	02.04.2009	1	0	2
PAT00158	FAL00891	08.06.2009	#	E23.3 Hypothalamische Dysfunktion, anderenorts		4	mnnlich	KIB1	KIB1 Kinder Station B Pd. I	09.06.2009	#	08.06.2009	09.06.2009	1	0	2
PAT00158	FAL00892	30.06.2009	#	J35.2 Hyperplasie der Rachenmandel		4	mnnlich	KIB1	KIB1 Kinder Station B Pd. I	06.07.2009	#	30.06.2009	06.07.2009	6	0	7
PAT00158	FAL00893	18.10.2009	#	E10.1 Primr insulinabhngiger Diabetes mellit	Ja	5	mnnlich	KIB1	KIB1 Kinder Station B Pd. I	22.10.2009	#	18.10.2009	22.10.2009	4	0	5
PAT00158	FAL00894	17.04.2010	03:16:01	E10.0 Primr insulinabhngiger Diabetes mellit	Ja	5	mnnlich	KIB1	KIB1 Kinder Station B Pd. I	20.04.2010	14:37:56	17.04.2010	20.04.2010	3	0	4
PAT00159	FAL00895	19.08.2005	#	Z76.3 Gesunde Begleitperson einer kranken Pers		1	weiblich	KIBE	KIBE Kinder Beobachtungsstation	26.08.2005	#	19.08.2005	26.08.2005	7	0	8
PAT00159	FAL00896	19.09.2012	00:30:42	E10.9 Primr insulinabhngiger Diabetes mellit	Ja	7	weiblich	KIB1	KIB1 Kinder Station B Pd. I	21.09.2012	18:00:13	19.09.2012	21.09.2012	2	0	3
PAT00159	FAL00897	08.07.2013	14:03:16	E10.9 Primr insulinabhngiger Diabetes mellit	Ja	8	weiblich	KIB1	KIB1 Kinder Station B Pd. I	11.07.2013	12:16:56	08.07.2013	11.07.2013	3	0	4
PAT00160	FAL00898	04.06.2009	#	J35.2 Hyperplasie der Rachenmandel		4	weiblich	HNKI	HNKI HNO Kinderstation	06.06.2009	#	04.06.2009	06.06.2009	2	0	3
PAT00160	FAL00899	03.03.2010	17:07:55	E10.1 Primr insulinabhngiger Diabetes mellit	Ja	5	weiblich	KIB1	KIB1 Kinder Station B Pd. I	12.03.2010	15:58:52	03.03.2010	12.03.2010	9	0	10
PAT00160	FAL00900	20.04.2010	01:24:45	E10.0 Primr insulinabhngiger Diabetes mellit	Ja	5	weiblich	KIB1	KIB1 Kinder Station B Pd. I	20.04.2010	14:46:16	20.04.2010	20.04.2010	0	0	1
PAT00160	FAL00901	28.03.2012	08:27:18	R32 Nicht nher bezeichnete Harninkontinenz		7	weiblich	URKI	URKI Urologie Kinderstation	28.03.2012	14:31:14	28.03.2012	28.03.2012	0	0	1
PAT00160	FAL00902	02.07.2012	08:42:06	R32 Nicht nher bezeichnete Harninkontinenz		7	weiblich	URKI	URKI Urologie Kinderstation	02.07.2012	15:48:54	02.07.2012	02.07.2012	0	0	1
PAT00160	FAL00903	15.07.2012	11:01:25	E10.0 Primr insulinabhngiger Diabetes mellit	Ja	7	weiblich	KIB1	KIB1 Kinder Station B Pd. I	16.07.2012	15:14:50	15.07.2012	16.07.2012	1	0	2
PAT00161	FAL00904	24.03.2006	#	E10.9 Primr insulinabhngiger Diabetes mellit	Ja	11	weiblich	KIBE	KIBE Kinder Beobachtungsstation	11.04.2006	#	24.03.2006	11.04.2006	18	0	19
PAT00161	FAL00905	27.08.2006	#	E10.1 Primr insulinabhngiger Diabetes mellit	Ja	12	weiblich	KIBE	KIBE Kinder Beobachtungsstation	01.09.2006	#	27.08.2006	01.09.2006	5	0	6
PAT00161	FAL00906	14.02.2007	#	E10.1 Primr insulinabhngiger Diabetes mellit	Ja	12	weiblich	KIB1	KIB1 Kinder Station B Pd. I	23.02.2007	#	14.02.2007	23.02.2007	9	0	10
PAT00161	FAL00907	15.06.2007	#	E10.1 Primr insulinabhngiger Diabetes mellit	Ja	13	weiblich	KIB1	KIB1 Kinder Station B Pd. I	26.06.2007	#	15.06.2007	26.06.2007	11	0	12
PAT00161	FAL00908	08.07.2007	#	E10.1 Primr insulinabhngiger Diabetes mellit	Ja	13	weiblich	KIB1	KIB1 Kinder Station B Pd. I	17.07.2007	#	08.07.2007	17.07.2007	9	0	10
PAT00161	FAL00909	04.11.2007	#	E10.1 Primr insulinabhngiger Diabetes mellit	Ja	13	weiblich	KIB1	KIB1 Kinder Station B Pd. I	09.11.2007	#	04.11.2007	09.11.2007	5	0	6
PAT00161	FAL00910	04.01.2008	#	E10.1 Primr insulinabhngiger Diabetes mellit	Ja	13	weiblich	KIB1	KIB1 Kinder Station B Pd. I	11.01.2008	#	04.01.2008	11.01.2008	7	0	8
PAT00161	FAL00911	17.03.2008	#	E10.9 Primr insulinabhngiger Diabetes mellit	Ja	13	weiblich	KIB1	KIB1 Kinder Station B Pd. I	21.03.2008	#	17.03.2008	21.03.2008	4	0	5
PAT00161	FAL00912	10.08.2008	#	E87.2 Azidose	Ja	14	weiblich	KIB1	KIB1 Kinder Station B Pd. I	14.08.2008	#	10.08.2008	14.08.2008	4	0	5
PAT00161	FAL00913	25.11.2008	#	E10.1 Primr insulinabhngiger Diabetes mellit	Ja	14	weiblich	KIB1	KIB1 Kinder Station B Pd. I	02.12.2008	#	25.11.2008	02.12.2008	7	0	8
PAT00161	FAL00914	26.12.2009	#	E10.0 Primr insulinabhngiger Diabetes mellit	Ja	15	weiblich	KIB1	KIB1 Kinder Station B Pd. I	30.12.2009	#	26.12.2009	30.12.2009	4	0	5
PAT00161	FAL00915	10.12.2010	10:57:39	E10.1 Primr insulinabhngiger Diabetes mellit	Ja	16	weiblich	KIPI	KIPI Kinder Pdiatr. Intensiv (ICU)	12.12.2010	11:15:05	10.12.2010	17.12.2010	2	0	2
PAT00161	FAL00915	12.12.2010	11:15:05	E10.1 Primr insulinabhngiger Diabetes mellit	Ja	16	weiblich	KIN1	KIN1 Kinder Station A Pd. I	12.12.2010	11:28:08	10.12.2010	17.12.2010	0	0	0
PAT00161	FAL00915	12.12.2010	11:28:08	E10.1 Primr insulinabhngiger Diabetes mellit	Ja	16	weiblich	KIB1	KIB1 Kinder Station B Pd. I	17.12.2010	14:28:43	10.12.2010	17.12.2010	5	0	6
PAT00161	FAL00916	19.12.2010	22:50:29	E10.1 Primr insulinabhngiger Diabetes mellit	Ja	16	weiblich	KIB1	KIB1 Kinder Station B Pd. I	22.12.2010	13:35:41	19.12.2010	22.12.2010	3	0	4
PAT00161	FAL00917	23.12.2010	12:07:39	E14.9 Nicht nher bezeichneter Diabetes mellit		16	weiblich	KIB1	KIB1 Kinder Station B Pd. I	25.12.2010	16:18:24	23.12.2010	25.12.2010	2	0	3
PAT00161	FAL00918	21.07.2011	01:09:45	E14.1 Nicht nher bezeichneter Diabetes mellit		17	weiblich	MEOB	MEOB Medizin Kardio-Intensiv CCU	21.07.2011	13:44:47	21.07.2011	02.08.2011	0	0	0
PAT00161	FAL00918	21.07.2011	13:44:47	E14.1 Nicht nher bezeichneter Diabetes mellit		17	weiblich	KIB1	KIB1 Kinder Station B Pd. I	02.08.2011	08:00:00	21.07.2011	02.08.2011	12	0	13
PAT00161	FAL00919	02.08.2011	17:22:40	E10.1 Primr insulinabhngiger Diabetes mellit	Ja	17	weiblich	KIB1	KIB1 Kinder Station B Pd. I	03.08.2011	09:05:24	02.08.2011	03.08.2011	1	0	2
PAT00161	FAL00920	03.08.2011	18:15:57	E10.0 Primr insulinabhngiger Diabetes mellit	Ja	17	weiblich	KIB1	KIB1 Kinder Station B Pd. I	04.08.2011	08:55:10	03.08.2011	04.08.2011	1	0	2
PAT00161	FAL00921	04.08.2011	16:43:48	E10.0 Primr insulinabhngiger Diabetes mellit	Ja	17	weiblich	KIB1	KIB1 Kinder Station B Pd. I	05.08.2011	10:45:12	04.08.2011	05.08.2011	1	0	2
PAT00161	FAL00922	15.03.2012	12:27:23	E10.1 Primr insulinabhngiger Diabetes mellit	Ja	17	weiblich	KIB1	KIB1 Kinder Station B Pd. I	19.03.2012	13:08:26	15.03.2012	19.03.2012	4	0	5
PAT00161	FAL00923	18.04.2012	16:36:28	E10.1 Primr insulinabhngiger Diabetes mellit	Ja	18	weiblich	KIB1	KIB1 Kinder Station B Pd. I	20.04.2012	09:21:54	18.04.2012	20.04.2012	2	0	3
PAT00161	FAL00924	20.06.2012	08:55:10	N31.9 Neuromuskulre Dysfunktion der Harnblase		18	weiblich	URKI	URKI Urologie Kinderstation	20.06.2012	16:02:56	20.06.2012	20.06.2012	0	0	1
PAT00161	FAL00925	30.07.2012	08:55:05	E10.9 Primr insulinabhngiger Diabetes mellit	Ja	18	weiblich	KIB1	KIB1 Kinder Station B Pd. I	03.08.2012	13:59:53	30.07.2012	03.08.2012	4	0	5
PAT00161	FAL00926	04.12.2013	14:30:46	E10.9 Primr insulinabhngiger Diabetes mellit		19	weiblich	MEOS	MEOS Medizin Station Innere Med. I	06.12.2013	15:43:42	04.12.2013	06.12.2013	2	0	3
PAT00162	FAL00927	05.08.2005	#	E10.1 Primr insulinabhngiger Diabetes mellit	Ja	1	mnnlich	KIBE	KIBE Kinder Beobachtungsstation	20.08.2005	#	05.08.2005	20.08.2005	15	0	16
PAT00162	FAL00928	27.09.2005	#	N47 Vorhauthypertrophie, Phimose und Paraphi	Ja	1	mnnlich	KIBE	KIBE Kinder Beobachtungsstation	29.09.2005	#	27.09.2005	29.09.2005	2	0	3
PAT00163	FAL00929	01.05.2010	22:04:17	E10.0 Primr insulinabhngiger Diabetes mellit	Ja	9	mnnlich	KIB1	KIB1 Kinder Station B Pd. I	11.05.2010	13:26:34	01.05.2010	11.05.2010	10	0	11
PAT00163	FAL00930	27.08.2012	09:56:41	E10.9 Primr insulinabhngiger Diabetes mellit	Ja	11	mnnlich	KIB1	KIB1 Kinder Station B Pd. I	31.08.2012	16:52:48	27.08.2012	31.08.2012	4	0	5
PAT00164	FAL00931	13.03.2007	#	G82.1 Spastische Paraparese und Paraplegie		8	mnnlich	ORKI	ORKI Orthopdie Kinder 5 Nord	13.03.2007	#	13.03.2007	13.03.2007	0	0	1
PAT00164	FAL00932	11.09.2007	#	G80.1 Spastische diplegische Zerebralparese		9	mnnlich	ORKI	ORKI Orthopdie Kinder 5 Nord	11.09.2007	#	11.09.2007	11.09.2007	0	0	1
PAT00164	FAL00933	11.03.2009	#	E10.9 Primr insulinabhngiger Diabetes mellit	Ja	10	mnnlich	KIB1	KIB1 Kinder Station B Pd. I	24.03.2009	#	11.03.2009	24.03.2009	13	0	14
PAT00164	FAL00934	28.10.2009	#	G82.5 Tetraparese und Tetraplegie, nicht nher		11	mnnlich	KIN4	KIN4 Kinder Station A Pd. II	30.10.2009	#	28.10.2009	30.10.2009	2	0	3
PAT00165	FAL00935	18.11.2008	#	E10.9 Primr insulinabhngiger Diabetes mellit	Ja	16	mnnlich	KIB1	KIB1 Kinder Station B Pd. I	21.11.2008	#	18.11.2008	21.11.2008	3	0	4
PAT00166	FAL00936	06.04.2007	#	J18.9 Pneumonie, nicht nher bezeichnet		1	weiblich	KIS3	KIS3 Kinder Suglingsabteilung III	10.04.2007	#	06.04.2007	10.04.2007	4	0	5
PAT00166	FAL00937	15.01.2009	#	E10.9 Primr insulinabhngiger Diabetes mellit	Ja	3	weiblich	KIB1	KIB1 Kinder Station B Pd. I	28.01.2009	#	15.01.2009	28.01.2009	13	0	14
PAT00166	FAL00938	16.02.2009	#	E10.9 Primr insulinabhngiger Diabetes mellit	Ja	3	weiblich	KIB1	KIB1 Kinder Station B Pd. I	17.02.2009	#	16.02.2009	17.02.2009	1	0	2
PAT00166	FAL00939	04.07.2011	12:19:46	E10.9 Primr insulinabhngiger Diabetes mellit	Ja	6	weiblich	KIB1	KIB1 Kinder Station B Pd. I	06.07.2011	12:25:06	04.07.2011	06.07.2011	2	0	3
PAT00167	FAL00940	26.03.2006	#	S52.60 Distale Fraktur der Ulna und des Radius,		14	mnnlich	UNKI	UNKI Unfall Kinder 5 Nord	28.03.2006	#	26.03.2006	28.03.2006	2	0	3
PAT00167	FAL00941	30.06.2006	#	T92.1 Folgen einer Fraktur des Armes		14	mnnlich	UNKI	UNKI Unfall Kinder 5 Nord	30.06.2006	#	30.06.2006	30.06.2006	0	0	1
PAT00167	FAL00942	20.02.2007	#	E10.1 Primr insulinabhngiger Diabetes mellit	Ja	15	mnnlich	KIB1	KIB1 Kinder Station B Pd. I	28.02.2007	#	20.02.2007	28.02.2007	8	0	9
PAT00167	FAL00943	11.07.2013	14:43:11	E10.9 Primr insulinabhngiger Diabetes mellit		21	mnnlich	MEOS	MEOS Medizin Station Innere Med. I	11.07.2013	23:21:52	11.07.2013	11.07.2013	0	0	1
PAT00168	FAL00944	12.07.2011	19:09:49	E10.1 Primr insulinabhngiger Diabetes mellit	Ja	6	mnnlich	KIB1	KIB1 Kinder Station B Pd. I	20.07.2011	11:01:43	12.07.2011	20.07.2011	8	0	9
PAT00169	FAL00945	15.04.2011	15:18:59	A09 Diarrhoe und Gastroenteritis, vermutlich	Ja	5	weiblich	KIB1	KIB1 Kinder Station B Pd. I	16.04.2011	12:43:34	15.04.2011	16.04.2011	1	0	2
PAT00170	FAL00946	02.01.2007	#	E10.9 Primr insulinabhngiger Diabetes mellit	Ja	8	weiblich	KIB4	KIB4 Kinder Station B Pd. II	05.01.2007	#	02.01.2007	05.01.2007	3	0	3
PAT00170	FAL00946	05.01.2007	#	E10.9 Primr insulinabhngiger Diabetes mellit	Ja	8	weiblich	KIB1	KIB1 Kinder Station B Pd. I	05.01.2007	#	02.01.2007	05.01.2007	0	0	1
PAT00171	FAL00947	20.04.2009	#	E10.8 Primr insulinabhngiger Diabetes mellit	Ja	9	mnnlich	KIB1	KIB1 Kinder Station B Pd. I	24.04.2009	#	20.04.2009	24.04.2009	4	0	5
PAT00171	FAL00948	30.11.2009	#	E10.1 Primr insulinabhngiger Diabetes mellit	Ja	9	mnnlich	KIB1	KIB1 Kinder Station B Pd. I	01.12.2009	#	30.11.2009	01.12.2009	1	0	2
PAT00172	FAL00949	30.05.2011	20:14:18	A09 Diarrhoe und Gastroenteritis, vermutlich		4	mnnlich	KIN1	KIN1 Kinder Station A Pd. I	01.06.2011	13:10:44	30.05.2011	01.06.2011	2	0	3
PAT00172	FAL00950	23.12.2013	11:37:45	E10.1 Primr insulinabhngiger Diabetes mellit	Ja	7	mnnlich	KIB1	KIB1 Kinder Station B Pd. I	30.12.2013	15:18:04	23.12.2013	30.12.2013	7	0	8
PAT00173	FAL00951	14.04.2009	#	E10.9 Primr insulinabhngiger Diabetes mellit	Ja	5	weiblich	KIB3	KIB3 Kinder Station B Pd.III	15.04.2009	#	14.04.2009	27.04.2009	1	0	1
PAT00173	FAL00951	15.04.2009	#	E10.9 Primr insulinabhngiger Diabetes mellit	Ja	5	weiblich	KIB1	KIB1 Kinder Station B Pd. I	25.04.2009	#	14.04.2009	27.04.2009	10	0	10
PAT00173	FAL00951	25.04.2009	#	E10.9 Primr insulinabhngiger Diabetes mellit	Ja	5	weiblich	KIB2	KIB2 Kinder Station B Pd. II	25.04.2009	#	14.04.2009	27.04.2009	0	0	0
PAT00173	FAL00951	25.04.2009	#	E10.9 Primr insulinabhngiger Diabetes mellit	Ja	5	weiblich	KIB1	KIB1 Kinder Station B Pd. I	27.04.2009	#	14.04.2009	27.04.2009	2	0	3
PAT00173	FAL00952	26.06.2009	#	E14.1 Nicht nher bezeichneter Diabetes mellit	Ja	5	weiblich	KIB1	KIB1 Kinder Station B Pd. I	03.07.2009	#	26.06.2009	03.07.2009	7	0	8
PAT00173	FAL00953	27.03.2010	23:13:12	E10.1 Primr insulinabhngiger Diabetes mellit	Ja	5	weiblich	KIB1	KIB1 Kinder Station B Pd. I	30.03.2010	13:10:29	27.03.2010	30.03.2010	3	0	4
PAT00173	FAL00954	12.06.2010	13:57:35	E10.0 Primr insulinabhngiger Diabetes mellit	Ja	6	weiblich	KIB1	KIB1 Kinder Station B Pd. I	14.06.2010	13:46:14	12.06.2010	14.06.2010	2	0	3
PAT00173	FAL00955	02.07.2010	21:13:45	R73.9 Hyperglykmie, nicht nher bezeichnet	Ja	6	weiblich	KIB1	KIB1 Kinder Station B Pd. I	05.07.2010	14:42:24	02.07.2010	05.07.2010	3	0	4
PAT00174	FAL00956	11.03.2013	19:22:22	E10.9 Primr insulinabhngiger Diabetes mellit	Ja	11	mnnlich	KIB1	KIB1 Kinder Station B Pd. I	20.03.2013	15:13:02	11.03.2013	20.03.2013	9	0	10
PAT00175	FAL00957	04.12.2012	09:22:11	E10.1 Primr insulinabhngiger Diabetes mellit	Ja	11	weiblich	KIB1	KIB1 Kinder Station B Pd. I	13.12.2012	12:31:57	04.12.2012	13.12.2012	9	0	10
PAT00176	FAL00958	22.10.2009	#	H49.2 Lhmung des N. abducens [VI. Hirnnerv]		4	mnnlich	KIN4	KIN4 Kinder Station A Pd. II	22.10.2009	#	22.10.2009	22.10.2009	0	0	1
PAT00176	FAL00959	26.07.2012	19:08:07	E10.1 Primr insulinabhngiger Diabetes mellit	Ja	7	mnnlich	KIB1	KIB1 Kinder Station B Pd. I	03.08.2012	12:54:40	26.07.2012	03.08.2012	8	0	9
PAT00177	FAL00960	25.03.2011	00:51:12	E10.1 Primr insulinabhngiger Diabetes mellit	Ja	1	weiblich	KIB1	KIB1 Kinder Station B Pd. I	06.04.2011	13:08:39	25.03.2011	06.04.2011	12	0	13
PAT00178	FAL00961	22.04.2010	05:01:05	E10.0 Primr insulinabhngiger Diabetes mellit	Ja	17	mnnlich	KIB1	KIB1 Kinder Station B Pd. I	23.04.2010	14:24:10	22.04.2010	23.04.2010	1	0	2
PAT00179	FAL00962	25.01.2011	11:57:28	E10.9 Primr insulinabhngiger Diabetes mellit	Ja	7	weiblich	KIB1	KIB1 Kinder Station B Pd. I	29.01.2011	10:27:38	25.01.2011	29.01.2011	4	0	5
PAT00179	FAL00963	29.01.2011	12:31:23	E10.0 Primr insulinabhngiger Diabetes mellit	Ja	7	weiblich	KIB1	KIB1 Kinder Station B Pd. I	29.01.2011	16:23:16	29.01.2011	29.01.2011	0	0	1
PAT00180	FAL00964	15.06.2012	15:53:10	E10.9 Primr insulinabhngiger Diabetes mellit	Ja	2	mnnlich	KIB1	KIB1 Kinder Station B Pd. I	23.06.2012	12:53:48	15.06.2012	23.06.2012	8	0	9
PAT00180	FAL00965	31.07.2013	11:25:25	J35.2 Hyperplasie der Rachenmandel		4	mnnlich	HNKI	HNKI HNO Kinderstation	02.08.2013	08:46:03	31.07.2013	02.08.2013	2	0	3
PAT00181	FAL00966	16.08.2011	10:42:45	E10.0 Primr insulinabhngiger Diabetes mellit	Ja	6	mnnlich	KIB1	KIB1 Kinder Station B Pd. I	19.08.2011	12:30:45	16.08.2011	19.08.2011	3	0	4
PAT00182	FAL00967	14.02.2012	11:03:59	E10.0 Primr insulinabhngiger Diabetes mellit	Ja	17	weiblich	KIB1	KIB1 Kinder Station B Pd. I	17.02.2012	12:55:27	14.02.2012	17.02.2012	3	0	4
PAT00182	FAL00968	23.01.2013	13:39:13	E10.9 Primr insulinabhngiger Diabetes mellit		18	weiblich	MEOS	MEOS Medizin Station Innere Med. I	24.01.2013	15:49:36	23.01.2013	24.01.2013	1	0	2
PAT00183	FAL00969	03.10.2011	10:43:04	E10.0 Primr insulinabhngiger Diabetes mellit	Ja	3	weiblich	KIB1	KIB1 Kinder Station B Pd. I	07.10.2011	15:34:28	03.10.2011	07.10.2011	4	0	5
PAT00184	FAL00970	16.01.2012	10:41:16	E10.1 Primr insulinabhngiger Diabetes mellit	Ja	5	weiblich	KIB1	KIB1 Kinder Station B Pd. I	21.01.2012	09:45:36	16.01.2012	21.01.2012	5	0	6
PAT00185	FAL00971	21.02.2012	10:50:21	E10.0 Primr insulinabhngiger Diabetes mellit	Ja	2	weiblich	KIB1	KIB1 Kinder Station B Pd. I	24.02.2012	17:48:10	21.02.2012	24.02.2012	3	0	4
PAT00186	FAL00972	23.04.2012	10:45:37	E10.9 Primr insulinabhngiger Diabetes mellit	Ja	11	mnnlich	KIB1	KIB1 Kinder Station B Pd. I	27.04.2012	12:48:32	23.04.2012	27.04.2012	4	0	5
PAT00187	FAL00973	27.10.2007	#	J45.9 Asthma bronchiale, nicht nher bezeichne		9	weiblich	KII1	KII1 Kinder Infektionsabteilung I	30.10.2007	#	27.10.2007	30.10.2007	3	0	4
PAT00187	FAL00974	01.10.2009	#	E10.1 Primr insulinabhngiger Diabetes mellit	Ja	11	weiblich	KIB1	KIB1 Kinder Station B Pd. I	10.10.2009	#	01.10.2009	10.10.2009	9	0	10
PAT00187	FAL00975	07.04.2010	16:32:22	E10.0 Primr insulinabhngiger Diabetes mellit	Ja	11	weiblich	KIB1	KIB1 Kinder Station B Pd. I	13.04.2010	13:07:59	07.04.2010	13.04.2010	6	0	7
PAT00187	FAL00976	15.02.2011	11:16:56	E10.0 Primr insulinabhngiger Diabetes mellit	Ja	12	weiblich	KIB1	KIB1 Kinder Station B Pd. I	18.02.2011	14:10:43	15.02.2011	18.02.2011	3	0	4
PAT00187	FAL00977	14.11.2011	11:30:23	E10.0 Primr insulinabhngiger Diabetes mellit	Ja	13	weiblich	KIB1	KIB1 Kinder Station B Pd. I	17.11.2011	15:31:23	14.11.2011	17.11.2011	3	0	4
PAT00187	FAL00978	21.01.2013	11:24:26	E10.1 Primr insulinabhngiger Diabetes mellit	Ja	14	weiblich	KIB1	KIB1 Kinder Station B Pd. I	24.01.2013	17:51:39	21.01.2013	24.01.2013	3	0	4
PAT00188	FAL00979	28.06.2008	#	E10.1 Primr insulinabhngiger Diabetes mellit	Ja	6	mnnlich	KIB1	KIB1 Kinder Station B Pd. I	03.07.2008	#	28.06.2008	03.07.2008	5	0	6
PAT00188	FAL00980	03.08.2008	#	E10.1 Primr insulinabhngiger Diabetes mellit	Ja	6	mnnlich	KIB1	KIB1 Kinder Station B Pd. I	04.08.2008	#	03.08.2008	04.08.2008	1	0	2
PAT00188	FAL00981	31.12.2008	#	E10.1 Primr insulinabhngiger Diabetes mellit	Ja	7	mnnlich	KIB1	KIB1 Kinder Station B Pd. I	31.12.2008	#	31.12.2008	01.01.2009	1	0	1
PAT00188	FAL00981	01.01.2009	#	E10.1 Primr insulinabhngiger Diabetes mellit	Ja	7	mnnlich	KIB1	KIB1 Kinder Station B Pd. I	01.01.2009	#	31.12.2008	01.01.2009	0	0	1
PAT00189	FAL00982	12.02.2005	#	E10.0 Primr insulinabhngiger Diabetes mellit	Ja	10	weiblich	KIBE	KIBE Kinder Beobachtungsstation	12.02.2005	#	12.02.2005	12.02.2005	0	0	1
PAT00190	FAL00983	25.02.2005	#	Z38.2 Einling, Geburtsort nicht nher bezeichn		#	weiblich	FRY1	FRY1 Frauen Gynkologie 1 Privat	26.02.2005	#	25.02.2005	02.03.2005	1	0	1
PAT00190	FAL00983	26.02.2005	#	Z38.2 Einling, Geburtsort nicht nher bezeichn		#	weiblich	FRH1	FRH1 Frauen Mutter-Kind-Station	02.03.2005	#	25.02.2005	02.03.2005	4	0	5
PAT00190	FAL00984	09.01.2006	#	Q43.5 Ektopia ani		#	weiblich	KIPI	KIPI Kinder Pdiatr. Intensiv (ICU)	09.01.2006	#	09.01.2006	18.01.2006	0	0	0
PAT00190	FAL00984	09.01.2006	#	Q43.5 Ektopia ani		#	weiblich	C1KI	C1KI Chirurgie Kinderstat. VTT	18.01.2006	#	09.01.2006	18.01.2006	9	0	10
PAT00190	FAL00984	09.01.2006	#	Q43.5 Ektopia ani		#	weiblich	C1KI	C1KI Chirurgie Kinderstat. VTT	09.01.2006	#	09.01.2006	18.01.2006	0	0	0
PAT00190	FAL00985	15.02.2006	#	Q43.5 Ektopia ani		#	weiblich	C1KI	C1KI Chirurgie Kinderstat. VTT	20.02.2006	#	15.02.2006	20.02.2006	5	0	6
PAT00190	FAL00986	20.03.2006	#	Q42.3 Angeborene(s) Fehlen, Atresie und Stenos		1	weiblich	C1KI	C1KI Chirurgie Kinderstat. VTT	28.03.2006	#	20.03.2006	28.03.2006	8	0	9
PAT00190	FAL00987	29.01.2010	19:07:48	E10.1 Primr insulinabhngiger Diabetes mellit	Ja	4	weiblich	KIB1	KIB1 Kinder Station B Pd. I	13.02.2010	11:49:31	29.01.2010	13.02.2010	15	0	16
PAT00190	FAL00988	07.10.2010	16:20:05	K02.1 Karies des Dentins	Ja	5	weiblich	KIB1	KIB1 Kinder Station B Pd. I	09.10.2010	13:56:04	07.10.2010	09.10.2010	2	0	3
PAT00190	FAL00989	28.09.2011	07:55:13	R32 Nicht nher bezeichnete Harninkontinenz		6	weiblich	URKI	URKI Urologie Kinderstation	28.09.2011	13:27:09	28.09.2011	28.09.2011	0	0	1
PAT00190	FAL00990	09.03.2013	04:44:35	E10.9 Primr insulinabhngiger Diabetes mellit	Ja	8	weiblich	KIB1	KIB1 Kinder Station B Pd. I	10.03.2013	12:40:36	09.03.2013	10.03.2013	1	0	2
PAT00191	FAL00991	03.03.2005	#	S06.2 Diffuse Hirnverletzung		1	mnnlich	KII2	KII2 Kinder Infektionsabteilung 2	04.03.2005	#	03.03.2005	04.03.2005	1	0	2
PAT00191	FAL00992	24.12.2010	01:23:40	E10.1 Primr insulinabhngiger Diabetes mellit	Ja	6	mnnlich	KIB1	KIB1 Kinder Station B Pd. I	30.12.2010	15:00:39	24.12.2010	30.12.2010	6	0	7
PAT00192	FAL00993	21.03.2005	#	E10.9 Primr insulinabhngiger Diabetes mellit	Ja	6	weiblich	KIBE	KIBE Kinder Beobachtungsstation	23.03.2005	#	21.03.2005	23.03.2005	2	0	3
PAT00193	FAL00994	13.04.2005	#	L50.9 Urtikaria, nicht nher bezeichnet		10	weiblich	KII2	KII2 Kinder Infektionsabteilung 2	14.04.2005	#	13.04.2005	15.04.2005	1	0	1
PAT00193	FAL00995	07.03.2013	23:46:16	J06.9 Akute Infektion der oberen Atemwege, nic	Ja	17	weiblich	KIB1	KIB1 Kinder Station B Pd. I	08.03.2013	12:32:57	07.03.2013	08.03.2013	1	0	2
PAT00194	FAL00996	14.04.2005	#	Z38.2 Einling, Geburtsort nicht nher bezeichn		#	mnnlich	FRH1	FRH1 Frauen Mutter-Kind-Station	21.04.2005	#	14.04.2005	21.04.2005	7	0	8
PAT00194	FAL00997	17.06.2008	#	E10.1 Primr insulinabhngiger Diabetes mellit	Ja	3	mnnlich	KIB1	KIB1 Kinder Station B Pd. I	27.06.2008	#	17.06.2008	27.06.2008	10	0	11
PAT00195	FAL00998	20.06.2005	#	E10.9 Primr insulinabhngiger Diabetes mellit	Ja	1	mnnlich	KIBE	KIBE Kinder Beobachtungsstation	06.07.2005	#	20.06.2005	08.07.2005	16	0	16
PAT00196	FAL00999	30.11.2012	15:52:21	E10.1 Primr insulinabhngiger Diabetes mellit	Ja	17	weiblich	KIB1	KIB1 Kinder Station B Pd. I	07.12.2012	11:50:34	30.11.2012	07.12.2012	7	0	8
PAT00197	FAL01000	12.08.2005	#	E10.9 Primr insulinabhngiger Diabetes mellit	Ja	7	mnnlich	KIBE	KIBE Kinder Beobachtungsstation	17.08.2005	#	12.08.2005	17.08.2005	5	0	6
PAT00198	FAL01001	24.10.2005	#	J04.0 Akute Laryngitis		1	weiblich	KII1	KII1 Kinder Infektionsabteilung I	24.10.2005	#	24.10.2005	24.10.2005	0	0	1
PAT00198	FAL01002	27.10.2006	#	E10.9 Primr insulinabhngiger Diabetes mellit	Ja	1	weiblich	KIBE	KIBE Kinder Beobachtungsstation	01.11.2006	#	27.10.2006	07.11.2006	5	0	5
PAT00198	FAL01002	01.11.2006	#	E10.9 Primr insulinabhngiger Diabetes mellit	Ja	1	weiblich	KIB1	KIB1 Kinder Station B Pd. I	07.11.2006	#	27.10.2006	07.11.2006	6	0	7
PAT00198	FAL01003	05.09.2007	#	E10.9 Primr insulinabhngiger Diabetes mellit	Ja	2	weiblich	KIB1	KIB1 Kinder Station B Pd. I	06.09.2007	#	05.09.2007	06.09.2007	1	0	2
PAT00198	FAL01004	05.11.2007	#	E10.1 Primr insulinabhngiger Diabetes mellit	Ja	2	weiblich	KIB1	KIB1 Kinder Station B Pd. I	09.11.2007	#	05.11.2007	09.11.2007	4	0	5
PAT00198	FAL01005	24.01.2009	#	A09 Diarrhoe und Gastroenteritis, vermutlich	Ja	3	weiblich	KIB1	KIB1 Kinder Station B Pd. I	26.01.2009	#	24.01.2009	26.01.2009	2	0	3
PAT00198	FAL01006	15.03.2010	09:14:12	K90.0 Zliakie	Ja	5	weiblich	KIB1	KIB1 Kinder Station B Pd. I	16.03.2010	14:26:03	15.03.2010	16.03.2010	1	0	2
PAT00199	FAL01007	30.11.2005	#	E10.9 Primr insulinabhngiger Diabetes mellit	Ja	10	weiblich	KIBE	KIBE Kinder Beobachtungsstation	01.12.2005	#	30.11.2005	06.12.2005	1	0	1
PAT00199	FAL01008	03.09.2007	#	E10.9 Primr insulinabhngiger Diabetes mellit	Ja	12	weiblich	KIB1	KIB1 Kinder Station B Pd. I	07.09.2007	#	03.09.2007	07.09.2007	4	0	5
PAT00199	FAL01009	24.10.2008	#	E10.1 Primr insulinabhngiger Diabetes mellit	Ja	13	weiblich	KIB1	KIB1 Kinder Station B Pd. I	30.10.2008	#	24.10.2008	30.10.2008	6	0	7
PAT00199	FAL01010	13.01.2011	13:24:57	E10.9 Primr insulinabhngiger Diabetes mellit	Ja	15	weiblich	KIB1	KIB1 Kinder Station B Pd. I	17.01.2011	16:10:24	13.01.2011	17.01.2011	4	0	5
PAT00199	FAL01011	11.07.2011	12:25:40	E10.0 Primr insulinabhngiger Diabetes mellit	Ja	16	weiblich	KIB1	KIB1 Kinder Station B Pd. I	15.07.2011	12:06:02	11.07.2011	15.07.2011	4	0	5
PAT00199	FAL01012	18.11.2011	15:39:54	E10.9 Primr insulinabhngiger Diabetes mellit	Ja	16	weiblich	KIB1	KIB1 Kinder Station B Pd. I	24.11.2011	13:04:51	18.11.2011	24.11.2011	6	0	7
PAT00199	FAL01013	07.02.2012	11:30:10	O82.1 Geburt eines Einlings durch Schnittentbi		16	weiblich	FRGS	FRGS Frauen Geburtshilfe-Station	09.02.2012	03:41:26	07.02.2012	14.02.2012	2	0	2
PAT00199	FAL01013	09.02.2012	03:41:26	O82.1 Geburt eines Einlings durch Schnittentbi		16	weiblich	FRH1	FRH1 Frauen Mutter-Kind-Station	09.02.2012	04:00:43	07.02.2012	14.02.2012	0	0	0
PAT00199	FAL01013	09.02.2012	04:00:43	O82.1 Geburt eines Einlings durch Schnittentbi		16	weiblich	FRGS	FRGS Frauen Geburtshilfe-Station	09.02.2012	05:01:41	07.02.2012	14.02.2012	0	0	0
PAT00199	FAL01013	09.02.2012	05:01:41	O82.1 Geburt eines Einlings durch Schnittentbi		16	weiblich	FRH1	FRH1 Frauen Mutter-Kind-Station	14.02.2012	20:28:47	07.02.2012	14.02.2012	5	0	6
PAT00200	FAL01014	13.01.2006	#	E10.9 Primr insulinabhngiger Diabetes mellit	Ja	1	mnnlich	KIBE	KIBE Kinder Beobachtungsstation	30.01.2006	#	13.01.2006	30.01.2006	17	0	18
PAT00200	FAL01015	06.03.2007	#	E10.9 Primr insulinabhngiger Diabetes mellit	Ja	2	mnnlich	KIB1	KIB1 Kinder Station B Pd. I	07.03.2007	#	06.03.2007	07.03.2007	1	0	2
PAT00200	FAL01016	08.03.2007	#	E10.9 Primr insulinabhngiger Diabetes mellit	Ja	2	mnnlich	KIB1	KIB1 Kinder Station B Pd. I	09.03.2007	#	08.03.2007	09.03.2007	1	0	2
PAT00200	FAL01017	22.04.2008	#	E10.9 Primr insulinabhngiger Diabetes mellit	Ja	4	mnnlich	KIB1	KIB1 Kinder Station B Pd. I	28.04.2008	#	22.04.2008	28.04.2008	6	0	7
PAT00201	FAL01018	18.07.2011	11:49:08	M34.9 Systemische Sklerose, nicht nher bezeic	Ja	10	weiblich	KIB1	KIB1 Kinder Station B Pd. I	22.07.2011	13:49:00	18.07.2011	22.07.2011	4	0	5
PAT00201	FAL01019	03.12.2012	10:51:51	M34.9 Systemische Sklerose, nicht nher bezeic		11	weiblich	KIB1	KIB1 Kinder Station B Pd. I	04.12.2012	14:54:25	03.12.2012	04.12.2012	1	0	2
PAT00202	FAL01020	04.04.2008	#	K52.9 Nichtinfektise Gastroenteritis und Koli		4	weiblich	KII1	KII1 Kinder Infektionsabteilung I	06.04.2008	#	04.04.2008	06.04.2008	2	0	3
PAT00202	FAL01021	04.02.2009	#	J06.9 Akute Infektion der oberen Atemwege, nic	Ja	5	weiblich	KIB1	KIB1 Kinder Station B Pd. I	05.02.2009	#	04.02.2009	05.02.2009	1	0	2
PAT00202	FAL01022	02.03.2009	#	H00.1 Chalazion		5	weiblich	AUFR	AUFR Augen Station Sd	02.03.2009	#	02.03.2009	02.03.2009	0	0	1
PAT00203	FAL01023	01.04.2006	#	Z38.2 Einling, Geburtsort nicht nher bezeichn		#	mnnlich	FRH1	FRH1 Frauen Mutter-Kind-Station	07.04.2006	#	01.04.2006	07.04.2006	6	0	7
PAT00203	FAL01024	14.09.2008	#	K52.9 Nichtinfektise Gastroenteritis und Koli		2	mnnlich	KIN1	KIN1 Kinder Station A Pd. I	15.09.2008	#	14.09.2008	15.09.2008	1	0	2
PAT00203	FAL01025	30.12.2013	10:28:22	E10.9 Primr insulinabhngiger Diabetes mellit	Ja	7	mnnlich	KIB1	KIB1 Kinder Station B Pd. I	31.12.2013	24:00:00	30.12.2013	07.01.2014	2	0	2
PAT00204	FAL01026	04.04.2006	#	E10.9 Primr insulinabhngiger Diabetes mellit	Ja	11	weiblich	KIBE	KIBE Kinder Beobachtungsstation	12.04.2006	#	04.04.2006	12.04.2006	8	0	9
PAT00204	FAL01027	30.10.2007	#	E10.9 Primr insulinabhngiger Diabetes mellit	Ja	13	weiblich	KIB1	KIB1 Kinder Station B Pd. I	03.11.2007	#	30.10.2007	03.11.2007	4	0	5
PAT00205	FAL01028	25.05.2006	#	E10.9 Primr insulinabhngiger Diabetes mellit	Ja	12	mnnlich	KIBE	KIBE Kinder Beobachtungsstation	02.06.2006	#	25.05.2006	02.06.2006	8	0	9
PAT00205	FAL01029	17.06.2006	#	E10.9 Primr insulinabhngiger Diabetes mellit	Ja	12	mnnlich	KIBE	KIBE Kinder Beobachtungsstation	19.06.2006	#	17.06.2006	19.06.2006	2	0	3
PAT00205	FAL01030	08.11.2010	08:39:39	R49.0 Dysphonie		17	mnnlich	HNSS	HNSS HNO Erwachs./Sonderstat. HSS	12.11.2010	13:36:45	08.11.2010	12.11.2010	4	0	5
PAT00206	FAL01031	26.05.2006	#	P36.5 Sepsis beim Neugeborenen durch Anaerobie		#	mnnlich	KIS3	KIS3 Kinder Suglingsabteilung III	05.06.2006	#	26.05.2006	05.06.2006	10	0	11
PAT00206	FAL01032	27.01.2013	13:24:40	E10.1 Primr insulinabhngiger Diabetes mellit	Ja	6	mnnlich	KIB1	KIB1 Kinder Station B Pd. I	03.02.2013	18:15:52	27.01.2013	03.02.2013	7	0	8
PAT00207	FAL01033	13.04.2011	16:20:31	E10.0 Primr insulinabhngiger Diabetes mellit	Ja	15	weiblich	KIB1	KIB1 Kinder Station B Pd. I	18.04.2011	16:08:13	13.04.2011	18.04.2011	5	0	6
PAT00208	FAL01034	31.07.2006	#	E10.1 Primr insulinabhngiger Diabetes mellit	Ja	5	weiblich	KIBE	KIBE Kinder Beobachtungsstation	03.08.2006	#	31.07.2006	03.08.2006	3	0	4
PAT00209	FAL01035	25.09.2006	#	E10.9 Primr insulinabhngiger Diabetes mellit	Ja	2	weiblich	KIBE	KIBE Kinder Beobachtungsstation	06.10.2006	#	25.09.2006	06.10.2006	11	0	12
PAT00209	FAL01036	06.11.2009	#	E10.9 Primr insulinabhngiger Diabetes mellit	Ja	5	weiblich	KIN1	KIN1 Kinder Station A Pd. I	07.11.2009	#	06.11.2009	07.11.2009	1	0	2
PAT00210	FAL01037	03.10.2006	#	E10.9 Primr insulinabhngiger Diabetes mellit	Ja	14	weiblich	KIBE	KIBE Kinder Beobachtungsstation	11.10.2006	#	03.10.2006	11.10.2006	8	0	9
PAT00210	FAL01038	22.08.2007	#	E10.1 Primr insulinabhngiger Diabetes mellit	Ja	15	weiblich	KIB1	KIB1 Kinder Station B Pd. I	24.08.2007	#	22.08.2007	24.08.2007	2	0	3
PAT00210	FAL01039	15.03.2009	#	E10.1 Primr insulinabhngiger Diabetes mellit	Ja	17	weiblich	KIB1	KIB1 Kinder Station B Pd. I	20.03.2009	#	15.03.2009	20.03.2009	5	0	6
PAT00210	FAL01040	28.09.2009	#	E10.9 Primr insulinabhngiger Diabetes mellit	Ja	17	weiblich	KIPM	KIPM Kinder Pdiatrische IMCU	29.09.2009	#	28.09.2009	01.10.2009	1	0	1
PAT00210	FAL01040	28.09.2009	#	E10.9 Primr insulinabhngiger Diabetes mellit	Ja	17	weiblich	KIPI	KIPI Kinder Pdiatr. Intensiv (ICU)	28.09.2009	#	28.09.2009	01.10.2009	0	0	0
PAT00210	FAL01040	29.09.2009	#	E10.9 Primr insulinabhngiger Diabetes mellit	Ja	17	weiblich	KIB1	KIB1 Kinder Station B Pd. I	01.10.2009	#	28.09.2009	01.10.2009	2	0	3
PAT00210	FAL01041	14.08.2010	23:00:53	E10.2 Primr insulinabhngiger Diabetes mellit		18	weiblich	MEOS	MEOS Medizin Station Innere Med. I	18.08.2010	11:20:23	14.08.2010	18.08.2010	4	0	5
PAT00211	FAL01042	04.10.2006	#	E10.9 Primr insulinabhngiger Diabetes mellit	Ja	14	mnnlich	KIBE	KIBE Kinder Beobachtungsstation	07.10.2006	#	04.10.2006	07.10.2006	3	0	4
PAT00212	FAL01043	15.11.2011	10:35:36	B59 Pneumozystose (J17.3*)		12	mnnlich	KIN3	KIN3 Kinder Station A Pd. III	18.11.2011	17:46:24	15.11.2011	18.11.2011	3	0	4
PAT00212	FAL01044	15.12.2011	09:57:40	E10.1 Primr insulinabhngiger Diabetes mellit	Ja	12	mnnlich	KIPI	KIPI Kinder Pdiatr. Intensiv (ICU)	16.12.2011	10:59:19	15.12.2011	23.12.2011	1	0	1
PAT00212	FAL01044	16.12.2011	10:59:19	E10.1 Primr insulinabhngiger Diabetes mellit	Ja	12	mnnlich	KIB1	KIB1 Kinder Station B Pd. I	23.12.2011	13:04:40	15.12.2011	23.12.2011	7	0	8
PAT00212	FAL01045	28.01.2013	14:00:43	E10.9 Primr insulinabhngiger Diabetes mellit	Ja	13	mnnlich	KIB1	KIB1 Kinder Station B Pd. I	02.02.2013	10:02:05	28.01.2013	02.02.2013	5	0	6
PAT00212	FAL01046	21.12.2013	08:04:02	E11.1 Nicht primr insulinabhngiger Diabetes		14	mnnlich	KIPI	KIPI Kinder Pdiatr. Intensiv (ICU)	22.12.2013	10:53:02	21.12.2013	24.12.2013	1	0	1
PAT00212	FAL01046	22.12.2013	10:53:02	E11.1 Nicht primr insulinabhngiger Diabetes		14	mnnlich	KIB1	KIB1 Kinder Station B Pd. I	24.12.2013	10:53:13	21.12.2013	24.12.2013	2	0	3
PAT00213	FAL01047	14.12.2007	#	E10.1 Primr insulinabhngiger Diabetes mellit	Ja	1	mnnlich	KIB1	KIB1 Kinder Station B Pd. I	22.12.2007	#	14.12.2007	22.12.2007	8	0	9
PAT00213	FAL01048	21.09.2010	19:00:05	E10.0 Primr insulinabhngiger Diabetes mellit	Ja	4	mnnlich	KIB1	KIB1 Kinder Station B Pd. I	23.09.2010	13:16:30	21.09.2010	23.09.2010	2	0	3
PAT00213	FAL01049	21.03.2012	07:58:45	R32 Nicht nher bezeichnete Harninkontinenz		5	mnnlich	URKI	URKI Urologie Kinderstation	21.03.2012	14:44:53	21.03.2012	21.03.2012	0	0	1
PAT00214	FAL01050	25.10.2006	#	Z38.2 Einling, Geburtsort nicht nher bezeichn		#	mnnlich	FRH1	FRH1 Frauen Mutter-Kind-Station	30.10.2006	#	25.10.2006	30.10.2006	5	0	6
PAT00214	FAL01051	29.12.2006	#	P28.4 Sonstige Apnoe beim Neugeborenen		#	mnnlich	KIB1	KIB1 Kinder Station B Pd. I	30.12.2006	#	29.12.2006	30.12.2006	1	0	2
PAT00214	FAL01052	26.02.2007	#	R68.1 Unspezifische Symptome im Kleinkindalter		#	mnnlich	KIN4	KIN4 Kinder Station A Pd. II	27.02.2007	#	26.02.2007	27.02.2007	1	0	2
PAT00214	FAL01053	02.09.2009	#	K02.9 Zahnkaries, nicht nher bezeichnet		2	mnnlich	ZAKI	ZAKI ZMK Kinderstation	02.09.2009	#	02.09.2009	02.09.2009	0	0	1
PAT00214	FAL01054	25.02.2010	07:08:21	J35.2 Hyperplasie der Rachenmandel		3	mnnlich	HNKI	HNKI HNO Kinderstation	25.02.2010	18:25:00	25.02.2010	25.02.2010	0	0	1
PAT00214	FAL01055	20.09.2013	11:18:44	E10.1 Primr insulinabhngiger Diabetes mellit	Ja	6	mnnlich	KIB1	KIB1 Kinder Station B Pd. I	01.10.2013	12:58:22	20.09.2013	01.10.2013	11	0	12
PAT00214	FAL01056	18.12.2013	12:59:59	E14.8 Nicht nher bezeichneter Diabetes mellit	Ja	7	mnnlich	KIB1	KIB1 Kinder Station B Pd. I	19.12.2013	12:47:48	18.12.2013	19.12.2013	1	0	2
PAT00215	FAL01057	01.12.2006	#	E10.9 Primr insulinabhngiger Diabetes mellit	Ja	9	mnnlich	KIB1	KIB1 Kinder Station B Pd. I	07.12.2006	#	01.12.2006	07.12.2006	6	0	7
PAT00216	FAL01058	02.12.2006	#	Z38.2 Einling, Geburtsort nicht nher bezeichn		#	mnnlich	FRH1	FRH1 Frauen Mutter-Kind-Station	05.12.2006	#	02.12.2006	05.12.2006	3	0	4
PAT00216	FAL01059	08.07.2013	14:16:57	E10.9 Primr insulinabhngiger Diabetes mellit	Ja	6	mnnlich	KIB1	KIB1 Kinder Station B Pd. I	12.07.2013	14:59:41	08.07.2013	12.07.2013	4	0	5
PAT00217	FAL01060	04.06.2007	#	E10.9 Primr insulinabhngiger Diabetes mellit	Ja	5	weiblich	KIB1	KIB1 Kinder Station B Pd. I	11.06.2007	#	04.06.2007	11.06.2007	7	0	8
PAT00217	FAL01061	02.12.2013	10:44:18	E10.9 Primr insulinabhngiger Diabetes mellit	Ja	12	weiblich	KIB1	KIB1 Kinder Station B Pd. I	06.12.2013	13:14:31	02.12.2013	06.12.2013	4	0	5
PAT00218	FAL01062	16.02.2007	#	E10.1 Primr insulinabhngiger Diabetes mellit	Ja	3	mnnlich	KIB1	KIB1 Kinder Station B Pd. I	02.03.2007	#	16.02.2007	02.03.2007	14	0	15
PAT00219	FAL01063	28.02.2007	#	E10.1 Primr insulinabhngiger Diabetes mellit	Ja	10	mnnlich	KIB1	KIB1 Kinder Station B Pd. I	01.03.2007	#	28.02.2007	01.03.2007	1	0	2
PAT00219	FAL01063	28.02.2007	#	E10.1 Primr insulinabhngiger Diabetes mellit	Ja	10	mnnlich	KIPI	KIPI Kinder Pdiatr. Intensiv (ICU)	28.02.2007	#	28.02.2007	01.03.2007	0	0	0
PAT00220	FAL01064	28.10.2008	#	E10.9 Primr insulinabhngiger Diabetes mellit	Ja	4	weiblich	KIB1	KIB1 Kinder Station B Pd. I	31.10.2008	#	28.10.2008	31.10.2008	3	0	4
PAT00221	FAL01065	01.04.2008	#	E10.1 Primr insulinabhngiger Diabetes mellit	Ja	1	weiblich	KIB1	KIB1 Kinder Station B Pd. I	11.04.2008	#	01.04.2008	11.04.2008	10	0	11
PAT00221	FAL01066	06.07.2010	20:06:46	J06.9 Akute Infektion der oberen Atemwege, nic	Ja	3	weiblich	KIB1	KIB1 Kinder Station B Pd. I	09.07.2010	13:06:28	06.07.2010	09.07.2010	3	0	4
PAT00221	FAL01067	24.02.2011	23:27:47	B99 Sonstige und nicht nher bezeichnete Inf		4	weiblich	KIN1	KIN1 Kinder Station A Pd. I	27.02.2011	14:51:27	24.02.2011	27.02.2011	3	0	4
PAT00221	FAL01068	03.05.2011	10:14:18	E10.9 Primr insulinabhngiger Diabetes mellit	Ja	4	weiblich	KIB1	KIB1 Kinder Station B Pd. I	05.05.2011	13:06:51	03.05.2011	05.05.2011	2	0	3
PAT00221	FAL01069	08.07.2011	19:44:49	J06.9 Akute Infektion der oberen Atemwege, nic	Ja	4	weiblich	KIB1	KIB1 Kinder Station B Pd. I	11.07.2011	13:57:34	08.07.2011	11.07.2011	3	0	4
PAT00221	FAL01070	25.02.2013	12:12:35	E10.1 Primr insulinabhngiger Diabetes mellit	Ja	6	weiblich	KIB1	KIB1 Kinder Station B Pd. I	27.02.2013	14:01:31	25.02.2013	27.02.2013	2	0	3
PAT00222	FAL01071	14.07.2007	#	E10.1 Primr insulinabhngiger Diabetes mellit	Ja	4	weiblich	KIB1	KIB1 Kinder Station B Pd. I	19.07.2007	#	14.07.2007	19.07.2007	5	0	6
PAT00223	FAL01072	25.07.2007	#	E10.1 Primr insulinabhngiger Diabetes mellit	Ja	8	weiblich	KIPI	KIPI Kinder Pdiatr. Intensiv (ICU)	26.07.2007	#	25.07.2007	03.08.2007	1	0	1
PAT00223	FAL01072	26.07.2007	#	E10.1 Primr insulinabhngiger Diabetes mellit	Ja	8	weiblich	KIB1	KIB1 Kinder Station B Pd. I	03.08.2007	#	25.07.2007	03.08.2007	8	0	9
PAT00224	FAL01073	03.09.2007	#	E14.1 Nicht nher bezeichneter Diabetes mellit	Ja	1	weiblich	KIB1	KIB1 Kinder Station B Pd. I	07.09.2007	#	03.09.2007	07.09.2007	4	0	5
PAT00225	FAL01074	07.07.2011	12:32:06	E10.1 Primr insulinabhngiger Diabetes mellit	Ja	3	mnnlich	KIB1	KIB1 Kinder Station B Pd. I	15.07.2011	13:13:52	07.07.2011	15.07.2011	8	0	9
PAT00226	FAL01075	17.10.2007	#	P07.32 Sonstige vor dem Termin Geborene, Gestat		#	mnnlich	KIIV	KIIV Kinder Neugeborenen Int. (ICU)	20.10.2007	#	17.10.2007	27.10.2007	3	0	3
PAT00226	FAL01075	20.10.2007	#	P07.32 Sonstige vor dem Termin Geborene, Gestat		#	mnnlich	KIS1	KIS1 Kinder Neonat. Nachsorge-Stat.	27.10.2007	#	17.10.2007	27.10.2007	7	0	8
PAT00226	FAL01076	19.10.2009	#	J21.9 Akute Bronchiolitis, nicht nher bezeich		2	mnnlich	KIPI	KIPI Kinder Pdiatr. Intensiv (ICU)	20.10.2009	#	19.10.2009	26.10.2009	1	0	1
PAT00226	FAL01076	20.10.2009	#	J21.9 Akute Bronchiolitis, nicht nher bezeich		2	mnnlich	KIB3	KIB3 Kinder Station B Pd.III	20.10.2009	#	19.10.2009	26.10.2009	0	0	0
PAT00226	FAL01076	20.10.2009	#	J21.9 Akute Bronchiolitis, nicht nher bezeich		2	mnnlich	KIB1	KIB1 Kinder Station B Pd. I	26.10.2009	#	19.10.2009	26.10.2009	6	0	7
PAT00226	FAL01077	14.10.2011	11:54:50	E10.1 Primr insulinabhngiger Diabetes mellit	Ja	3	mnnlich	KIB1	KIB1 Kinder Station B Pd. I	25.10.2011	15:21:09	14.10.2011	25.10.2011	11	0	12
PAT00227	FAL01078	22.12.2011	13:02:24	E10.0 Primr insulinabhngiger Diabetes mellit	Ja	10	mnnlich	KIB1	KIB1 Kinder Station B Pd. I	28.12.2011	10:32:56	22.12.2011	28.12.2011	6	0	7
PAT00228	FAL01079	17.12.2007	#	E10.1 Primr insulinabhngiger Diabetes mellit	Ja	8	weiblich	KIB1	KIB1 Kinder Station B Pd. I	22.12.2007	#	17.12.2007	22.12.2007	5	0	6
PAT00228	FAL01080	04.01.2010	11:42:41	E10.1 Primr insulinabhngiger Diabetes mellit	Ja	10	weiblich	KIB1	KIB1 Kinder Station B Pd. I	08.01.2010	13:38:19	04.01.2010	08.01.2010	4	0	5
PAT00229	FAL01081	18.12.2007	#	E10.1 Primr insulinabhngiger Diabetes mellit	Ja	2	mnnlich	KIB1	KIB1 Kinder Station B Pd. I	28.12.2007	#	18.12.2007	28.12.2007	10	0	11
PAT00229	FAL01082	24.01.2008	#	A08.0 Enteritis durch Rotaviren		2	mnnlich	KIB1	KIB1 Kinder Station B Pd. I	28.01.2008	#	24.01.2008	28.01.2008	4	0	5
PAT00229	FAL01083	15.06.2009	#	E10.8 Primr insulinabhngiger Diabetes mellit	Ja	4	mnnlich	KIB1	KIB1 Kinder Station B Pd. I	15.06.2009	#	15.06.2009	15.06.2009	0	0	1
PAT00229	FAL01084	13.07.2009	#	K90.0 Zliakie	Ja	4	mnnlich	KIB1	KIB1 Kinder Station B Pd. I	14.07.2009	#	13.07.2009	14.07.2009	1	0	2
PAT00229	FAL01085	20.06.2011	13:55:37	E10.9 Primr insulinabhngiger Diabetes mellit	Ja	6	mnnlich	KIB1	KIB1 Kinder Station B Pd. I	28.06.2011	13:36:56	20.06.2011	28.06.2011	8	0	9
PAT00230	FAL01086	08.02.2008	#	Z38.2 Einling, Geburtsort nicht nher bezeichn		#	weiblich	FRH1	FRH1 Frauen Mutter-Kind-Station	10.02.2008	#	08.02.2008	10.02.2008	2	0	3
PAT00230	FAL01086	08.02.2008	#	Z38.2 Einling, Geburtsort nicht nher bezeichn		#	weiblich	FRGS	FRGS Frauen Geburtshilfe-Station	08.02.2008	#	08.02.2008	10.02.2008	0	0	0
PAT00230	FAL01087	30.11.2010	14:59:58	E10.0 Primr insulinabhngiger Diabetes mellit	Ja	2	weiblich	KIB1	KIB1 Kinder Station B Pd. I	01.12.2010	12:38:45	30.11.2010	01.12.2010	1	0	2
PAT00230	FAL01088	28.04.2011	09:49:07	R11 belkeit und Erbrechen	Ja	3	weiblich	KIB1	KIB1 Kinder Station B Pd. I	29.04.2011	14:21:56	28.04.2011	29.04.2011	1	0	2
PAT00230	FAL01089	22.09.2012	23:46:30	E10.9 Primr insulinabhngiger Diabetes mellit	Ja	4	weiblich	KIB1	KIB1 Kinder Station B Pd. I	26.09.2012	12:16:39	22.09.2012	26.09.2012	4	0	5
PAT00230	FAL01090	19.10.2012	10:26:29	E10.1 Primr insulinabhngiger Diabetes mellit	Ja	4	weiblich	KIB1	KIB1 Kinder Station B Pd. I	21.10.2012	13:02:51	19.10.2012	21.10.2012	2	0	3
PAT00230	FAL01091	08.11.2012	06:39:54	E10.1 Primr insulinabhngiger Diabetes mellit	Ja	4	weiblich	KIB1	KIB1 Kinder Station B Pd. I	10.11.2012	00:11:13	08.11.2012	10.11.2012	2	0	3
PAT00231	FAL01092	14.02.2008	#	P22.0 Atemnotsyndrom [Respiratory distress syn		#	weiblich	KIIV	KIIV Kinder Neugeborenen Int. (ICU)	19.02.2008	#	14.02.2008	28.03.2008	5	0	5
PAT00231	FAL01092	19.02.2008	#	P22.0 Atemnotsyndrom [Respiratory distress syn		#	weiblich	KIS1	KIS1 Kinder Neonat. Nachsorge-Stat.	28.03.2008	#	14.02.2008	28.03.2008	38	0	39
PAT00231	FAL01093	07.10.2012	11:17:40	E10.1 Primr insulinabhngiger Diabetes mellit	Ja	4	weiblich	KIB1	KIB1 Kinder Station B Pd. I	16.10.2012	13:57:31	07.10.2012	16.10.2012	9	0	10
PAT00232	FAL01094	24.02.2008	#	Z38.2 Einling, Geburtsort nicht nher bezeichn		#	mnnlich	FRH1	FRH1 Frauen Mutter-Kind-Station	29.02.2008	#	24.02.2008	29.02.2008	5	0	6
PAT00232	FAL01094	24.02.2008	#	Z38.2 Einling, Geburtsort nicht nher bezeichn		#	mnnlich	FRGS	FRGS Frauen Geburtshilfe-Station	24.02.2008	#	24.02.2008	29.02.2008	0	0	0
PAT00232	FAL01095	14.02.2011	14:33:52	J06.9 Akute Infektion der oberen Atemwege, nic	Ja	2	mnnlich	KIB1	KIB1 Kinder Station B Pd. I	15.02.2011	12:45:17	14.02.2011	15.02.2011	1	0	2
PAT00233	FAL01096	03.03.2008	#	E10.9 Primr insulinabhngiger Diabetes mellit	Ja	5	weiblich	KIB1	KIB1 Kinder Station B Pd. I	11.03.2008	#	03.03.2008	11.03.2008	8	0	9
PAT00233	FAL01097	22.10.2012	14:31:15	E10.9 Primr insulinabhngiger Diabetes mellit	Ja	10	weiblich	KIB1	KIB1 Kinder Station B Pd. I	26.10.2012	13:54:18	22.10.2012	26.10.2012	4	0	5
PAT00234	FAL01098	11.03.2008	#	K02.9 Zahnkaries, nicht nher bezeichnet		7	mnnlich	ZAKI	ZAKI ZMK Kinderstation	11.03.2008	#	11.03.2008	11.03.2008	0	0	1
PAT00234	FAL01099	09.08.2010	08:49:22	Q85.0 Neurofibromatose (nicht bsartig)	Ja	9	mnnlich	KIB2	KIB2 Kinder Station B Pd. II	09.08.2010	15:48:46	09.08.2010	09.08.2010	0	0	1
PAT00235	FAL01100	08.08.2009	#	E10.1 Primr insulinabhngiger Diabetes mellit	Ja	1	weiblich	KIB1	KIB1 Kinder Station B Pd. I	19.08.2009	#	08.08.2009	19.08.2009	11	0	12
PAT00236	FAL01101	07.04.2008	#	E10.1 Primr insulinabhngiger Diabetes mellit	Ja	6	mnnlich	KIB1	KIB1 Kinder Station B Pd. I	15.04.2008	#	07.04.2008	15.04.2008	8	0	9
PAT00237	FAL01102	23.06.2008	#	E10.1 Primr insulinabhngiger Diabetes mellit	Ja	9	weiblich	KIB1	KIB1 Kinder Station B Pd. I	30.06.2008	#	23.06.2008	30.06.2008	7	0	8
PAT00237	FAL01103	31.08.2010	13:54:20	E10.0 Primr insulinabhngiger Diabetes mellit	Ja	11	weiblich	KIB1	KIB1 Kinder Station B Pd. I	04.09.2010	11:08:43	31.08.2010	04.09.2010	4	0	5
PAT00238	FAL01104	24.06.2008	#	Z38.2 Einling, Geburtsort nicht nher bezeichn		#	weiblich	FRH1	FRH1 Frauen Mutter-Kind-Station	02.07.2008	#	24.06.2008	02.07.2008	8	0	9
PAT00238	FAL01104	24.06.2008	#	Z38.2 Einling, Geburtsort nicht nher bezeichn		#	weiblich	FRGS	FRGS Frauen Geburtshilfe-Station	24.06.2008	#	24.06.2008	02.07.2008	0	0	0
PAT00238	FAL01105	02.07.2008	#	Z76.3 Gesunde Begleitperson einer kranken Pers		#	weiblich	KIS3	KIS3 Kinder Suglingsabteilung III	03.07.2008	#	02.07.2008	03.07.2008	1	0	2
PAT00238	FAL01106	03.07.2008	#	P92.2 Trinkunlust beim Neugeborenen		#	weiblich	KIS3	KIS3 Kinder Suglingsabteilung III	07.07.2008	#	03.07.2008	07.07.2008	4	0	5
PAT00238	FAL01107	15.11.2010	10:25:24	E10.1 Primr insulinabhngiger Diabetes mellit	Ja	2	weiblich	KIB1	KIB1 Kinder Station B Pd. I	19.11.2010	15:41:58	15.11.2010	19.11.2010	4	0	5
PAT00238	FAL01108	04.01.2011	14:17:51	E10.9 Primr insulinabhngiger Diabetes mellit	Ja	2	weiblich	KIB1	KIB1 Kinder Station B Pd. I	08.01.2011	14:37:37	04.01.2011	08.01.2011	4	0	5
PAT00239	FAL01109	09.07.2008	#	E10.9 Primr insulinabhngiger Diabetes mellit	Ja	8	mnnlich	KIB1	KIB1 Kinder Station B Pd. I	11.07.2008	#	09.07.2008	11.07.2008	2	0	3
PAT00240	FAL01110	30.08.2008	#	P07.32 Sonstige vor dem Termin Geborene, Gestat		#	mnnlich	KIIV	KIIV Kinder Neugeborenen Int. (ICU)	01.09.2008	#	30.08.2008	08.09.2008	2	0	2
PAT00240	FAL01110	01.09.2008	#	P07.32 Sonstige vor dem Termin Geborene, Gestat		#	mnnlich	KIS1	KIS1 Kinder Neonat. Nachsorge-Stat.	08.09.2008	#	30.08.2008	08.09.2008	7	0	8
PAT00240	FAL01111	08.09.2008	#	K92.2 Gastrointestinale Blutung, nicht nher b		#	mnnlich	KIS3	KIS3 Kinder Suglingsabteilung III	12.09.2008	#	08.09.2008	12.09.2008	4	0	5
PAT00240	FAL01112	10.11.2008	#	T78.1 Sonstige Nahrungsmittelunvertrglichkeit		#	mnnlich	KIS3	KIS3 Kinder Suglingsabteilung III	15.11.2008	#	10.11.2008	15.11.2008	5	0	6
PAT00240	FAL01113	11.01.2010	15:40:49	E86 Volumenmangel		1	mnnlich	KIN1	KIN1 Kinder Station A Pd. I	11.01.2010	20:48:25	11.01.2010	11.01.2010	0	0	1
PAT00240	FAL01114	15.12.2013	17:07:45	E10.9 Primr insulinabhngiger Diabetes mellit	Ja	5	mnnlich	KIB1	KIB1 Kinder Station B Pd. I	21.12.2013	13:13:39	15.12.2013	21.12.2013	6	0	7
PAT00241	FAL01115	10.03.2013	14:18:20	E10.1 Primr insulinabhngiger Diabetes mellit	Ja	9	weiblich	KIB1	KIB1 Kinder Station B Pd. I	20.03.2013	12:52:53	10.03.2013	20.03.2013	10	0	11
PAT00242	FAL01116	28.12.2012	17:02:43	R10.4 Sonstige und nicht nher bezeichnete Bau	Ja	8	mnnlich	KIB1	KIB1 Kinder Station B Pd. I	30.12.2012	12:27:16	28.12.2012	30.12.2012	2	0	3
PAT00242	FAL01117	10.01.2013	10:38:22	K56.2 Volvulus	Ja	8	mnnlich	KIN1	KIN1 Kinder Station A Pd. I	11.01.2013	13:08:36	10.01.2013	19.01.2013	1	0	1
PAT00242	FAL01117	11.01.2013	13:08:36	K56.2 Volvulus	Ja	8	mnnlich	KIPI	KIPI Kinder Pdiatr. Intensiv (ICU)	12.01.2013	14:49:38	10.01.2013	19.01.2013	1	0	1
PAT00242	FAL01117	12.01.2013	14:49:38	K56.2 Volvulus	Ja	8	mnnlich	KIB1	KIB1 Kinder Station B Pd. I	19.01.2013	11:00:23	10.01.2013	19.01.2013	7	0	8
PAT00243	FAL01118	02.12.2008	#	Q68.0 Angeborene Deformitten des M. sternocle		#	mnnlich	KING	KING Kinder Neonatologische Station	06.12.2008	#	02.12.2008	06.12.2008	4	0	5
PAT00243	FAL01119	15.12.2008	#	K21.9 Gastrosophageale Refluxkrankheit ohne 		#	mnnlich	KII1	KII1 Kinder Infektionsabteilung I	17.12.2008	#	15.12.2008	17.12.2008	2	0	3
PAT00243	FAL01120	02.01.2009	#	R62.8 Sonstiges Ausbleiben der erwarteten phys		#	mnnlich	KIS3	KIS3 Kinder Suglingsabteilung III	07.01.2009	#	02.01.2009	07.01.2009	5	0	6
PAT00243	FAL01121	06.10.2011	09:29:45	E11.1 Nicht primr insulinabhngiger Diabetes		2	mnnlich	KIB1	KIB1 Kinder Station B Pd. I	06.10.2011	15:03:37	06.10.2011	22.10.2011	0	0	0
PAT00243	FAL01121	06.10.2011	15:03:37	E11.1 Nicht primr insulinabhngiger Diabetes		2	mnnlich	KIPI	KIPI Kinder Pdiatr. Intensiv (ICU)	07.10.2011	09:52:34	06.10.2011	22.10.2011	1	0	1
PAT00243	FAL01121	07.10.2011	09:52:34	E11.1 Nicht primr insulinabhngiger Diabetes		2	mnnlich	KIB1	KIB1 Kinder Station B Pd. I	22.10.2011	23:59:00	06.10.2011	22.10.2011	15	0	16
PAT00243	FAL01122	31.10.2011	14:15:13	E10.0 Primr insulinabhngiger Diabetes mellit	Ja	2	mnnlich	KIB1	KIB1 Kinder Station B Pd. I	03.11.2011	00:53:15	31.10.2011	03.11.2011	3	0	4
PAT00243	FAL01123	12.12.2011	14:00:04	E10.0 Primr insulinabhngiger Diabetes mellit	Ja	3	mnnlich	KIB1	KIB1 Kinder Station B Pd. I	14.12.2011	23:00:51	12.12.2011	14.12.2011	2	0	3
PAT00243	FAL01124	21.02.2013	01:58:41	A09.0 Sonstige und nicht nher bezeichnete Gas	Ja	4	mnnlich	KIB1	KIB1 Kinder Station B Pd. I	22.02.2013	22:33:51	21.02.2013	22.02.2013	1	0	2
PAT00243	FAL01125	12.08.2013	04:58:58	K02.1 Karies des Dentins	Ja	4	mnnlich	KIB1	KIB1 Kinder Station B Pd. I	13.08.2013	13:16:06	12.08.2013	13.08.2013	1	0	2
PAT00244	FAL01126	07.02.2009	#	E10.9 Primr insulinabhngiger Diabetes mellit	Ja	5	mnnlich	KIB1	KIB1 Kinder Station B Pd. I	17.02.2009	#	07.02.2009	17.02.2009	10	0	11
PAT00244	FAL01127	09.12.2013	05:59:12	E10.1 Primr insulinabhngiger Diabetes mellit	Ja	9	mnnlich	KIB1	KIB1 Kinder Station B Pd. I	11.12.2013	13:01:58	09.12.2013	11.12.2013	2	0	3
PAT00245	FAL01128	10.02.2009	#	E10.1 Primr insulinabhngiger Diabetes mellit	Ja	6	weiblich	KIB1	KIB1 Kinder Station B Pd. I	19.02.2009	#	10.02.2009	19.02.2009	9	0	10
PAT00246	FAL01129	20.02.2009	#	E10.1 Primr insulinabhngiger Diabetes mellit	Ja	13	mnnlich	KIB1	KIB1 Kinder Station B Pd. I	21.02.2009	#	20.02.2009	21.02.2009	1	0	2
PAT00247	FAL01130	30.08.2010	10:49:06	E10.9 Primr insulinabhngiger Diabetes mellit	Ja	11	mnnlich	KIB1	KIB1 Kinder Station B Pd. I	02.09.2010	13:01:10	30.08.2010	02.09.2010	3	0	4
PAT00247	FAL01131	19.10.2011	15:14:17	E10.1 Primr insulinabhngiger Diabetes mellit	Ja	12	mnnlich	KIB1	KIB1 Kinder Station B Pd. I	24.10.2011	15:18:38	19.10.2011	24.10.2011	5	0	6
PAT00247	FAL01132	22.11.2012	16:34:58	E10.0 Primr insulinabhngiger Diabetes mellit	Ja	13	mnnlich	KIB1	KIB1 Kinder Station B Pd. I	23.11.2012	13:16:20	22.11.2012	23.11.2012	1	0	2
PAT00248	FAL01133	04.07.2009	#	E10.1 Primr insulinabhngiger Diabetes mellit	Ja	4	weiblich	KIB1	KIB1 Kinder Station B Pd. I	14.07.2009	#	04.07.2009	14.07.2009	10	0	11
PAT00248	FAL01134	02.11.2010	04:45:06	E16.2 Hypoglykmie, nicht nher bezeichnet	Ja	6	weiblich	KIB1	KIB1 Kinder Station B Pd. I	04.11.2010	11:34:00	02.11.2010	04.11.2010	2	0	3
PAT00248	FAL01135	19.02.2013	00:35:49	E10.1 Primr insulinabhngiger Diabetes mellit	Ja	8	weiblich	KIB1	KIB1 Kinder Station B Pd. I	20.02.2013	13:47:59	19.02.2013	20.02.2013	1	0	2
PAT00249	FAL01136	09.07.2009	#	E10.9 Primr insulinabhngiger Diabetes mellit	Ja	5	mnnlich	KIB1	KIB1 Kinder Station B Pd. I	17.07.2009	#	09.07.2009	17.07.2009	8	0	9
PAT00249	FAL01137	23.11.2009	#	E10.1 Primr insulinabhngiger Diabetes mellit	Ja	6	mnnlich	KIB1	KIB1 Kinder Station B Pd. I	25.11.2009	#	23.11.2009	25.11.2009	2	0	3
PAT00249	FAL01138	27.07.2010	10:37:10	E10.9 Primr insulinabhngiger Diabetes mellit	Ja	6	mnnlich	KIB1	KIB1 Kinder Station B Pd. I	30.07.2010	13:07:41	27.07.2010	30.07.2010	3	0	4
PAT00250	FAL01139	24.07.2009	#	E10.1 Primr insulinabhngiger Diabetes mellit	Ja	1	weiblich	KIB1	KIB1 Kinder Station B Pd. I	04.08.2009	#	24.07.2009	04.08.2009	11	0	12
PAT00251	FAL01140	03.11.2009	#	E10.1 Primr insulinabhngiger Diabetes mellit	Ja	3	weiblich	KIPI	KIPI Kinder Pdiatr. Intensiv (ICU)	04.11.2009	#	03.11.2009	13.11.2009	1	0	1
PAT00251	FAL01140	04.11.2009	#	E10.1 Primr insulinabhngiger Diabetes mellit	Ja	3	weiblich	KIB1	KIB1 Kinder Station B Pd. I	12.11.2009	#	03.11.2009	13.11.2009	8	0	8
PAT00251	FAL01140	12.11.2009	#	E10.1 Primr insulinabhngiger Diabetes mellit	Ja	3	weiblich	KIB4	KIB4 Kinder Station B Pd. II	13.11.2009	#	03.11.2009	13.11.2009	1	0	2
PAT00251	FAL01141	07.09.2011	12:02:34	E10.9 Primr insulinabhngiger Diabetes mellit	Ja	4	weiblich	KIB1	KIB1 Kinder Station B Pd. I	12.09.2011	13:06:37	07.09.2011	12.09.2011	5	0	6
PAT00251	FAL01142	24.06.2013	19:50:01	E10.1 Primr insulinabhngiger Diabetes mellit	Ja	6	weiblich	KIB1	KIB1 Kinder Station B Pd. I	28.06.2013	15:13:52	24.06.2013	28.06.2013	4	0	5
PAT00252	FAL01143	26.11.2009	#	E10.0 Primr insulinabhngiger Diabetes mellit	Ja	14	mnnlich	KIB1	KIB1 Kinder Station B Pd. I	30.11.2009	#	26.11.2009	30.11.2009	4	0	5
PAT00252	FAL01144	05.03.2010	00:18:01	E10.0 Primr insulinabhngiger Diabetes mellit	Ja	14	mnnlich	KIB1	KIB1 Kinder Station B Pd. I	05.03.2010	12:31:17	05.03.2010	05.03.2010	0	0	1
PAT00253	FAL01145	10.12.2009	#	E10.0 Primr insulinabhngiger Diabetes mellit	Ja	8	mnnlich	KIB1	KIB1 Kinder Station B Pd. I	17.12.2009	#	10.12.2009	17.12.2009	7	0	8
PAT00253	FAL01145	10.12.2009	#	E10.0 Primr insulinabhngiger Diabetes mellit	Ja	8	mnnlich	KIB3	KIB3 Kinder Station B Pd.III	10.12.2009	#	10.12.2009	17.12.2009	0	0	0
PAT00254	FAL01146	18.12.2009	#	E10.1 Primr insulinabhngiger Diabetes mellit	Ja	4	weiblich	KIB1	KIB1 Kinder Station B Pd. I	28.12.2009	#	18.12.2009	28.12.2009	10	0	11
PAT00255	FAL01147	28.12.2009	#	E10.1 Primr insulinabhngiger Diabetes mellit	Ja	2	mnnlich	KIB1	KIB1 Kinder Station B Pd. I	31.12.2009	#	28.12.2009	05.01.2010	4	0	4
PAT00255	FAL01147	01.01.2010	#	E10.1 Primr insulinabhngiger Diabetes mellit	Ja	2	mnnlich	KIB1	KIB1 Kinder Station B Pd. I	05.01.2010	14:47:06	28.12.2009	05.01.2010	4	0	5
PAT00255	FAL01148	14.07.2012	11:19:13	E10.0 Primr insulinabhngiger Diabetes mellit	Ja	5	mnnlich	KIB1	KIB1 Kinder Station B Pd. I	16.07.2012	12:56:33	14.07.2012	16.07.2012	2	0	3
PAT00256	FAL01149	13.09.2011	18:43:33	E10.1 Primr insulinabhngiger Diabetes mellit	Ja	6	weiblich	KIB1	KIB1 Kinder Station B Pd. I	22.09.2011	10:38:15	13.09.2011	22.09.2011	9	0	10
PAT00256	FAL01150	02.05.2012	14:07:16	E10.0 Primr insulinabhngiger Diabetes mellit	Ja	7	weiblich	KIB1	KIB1 Kinder Station B Pd. I	03.05.2012	14:33:43	02.05.2012	03.05.2012	1	0	2
PAT00256	FAL01151	30.07.2012	10:07:54	E10.9 Primr insulinabhngiger Diabetes mellit	Ja	7	weiblich	KIB1	KIB1 Kinder Station B Pd. I	02.08.2012	13:57:33	30.07.2012	02.08.2012	3	0	4
PAT00257	FAL01152	27.05.2013	11:42:24	K90.0 Zliakie	Ja	10	weiblich	KIB1	KIB1 Kinder Station B Pd. I	28.05.2013	15:44:56	27.05.2013	28.05.2013	1	0	2
PAT00258	FAL01153	10.02.2010	11:12:47	E10.0 Primr insulinabhngiger Diabetes mellit	Ja	12	mnnlich	KIPM	KIPM Kinder Pdiatrische IMCU	12.02.2010	13:37:37	10.02.2010	16.02.2010	2	0	2
PAT00258	FAL01153	12.02.2010	13:37:37	E10.0 Primr insulinabhngiger Diabetes mellit	Ja	12	mnnlich	KIB1	KIB1 Kinder Station B Pd. I	16.02.2010	07:46:06	10.02.2010	16.02.2010	4	0	5
PAT00259	FAL01154	08.03.2010	19:58:18	E10.9 Primr insulinabhngiger Diabetes mellit	Ja	4	mnnlich	KIB1	KIB1 Kinder Station B Pd. I	12.03.2010	14:36:29	08.03.2010	12.03.2010	4	0	5
PAT00259	FAL01155	22.08.2011	12:48:42	E10.0 Primr insulinabhngiger Diabetes mellit	Ja	5	mnnlich	KIB1	KIB1 Kinder Station B Pd. I	24.08.2011	12:44:55	22.08.2011	24.08.2011	2	0	3
PAT00259	FAL01156	28.11.2011	09:37:47	E10.0 Primr insulinabhngiger Diabetes mellit	Ja	6	mnnlich	KIB1	KIB1 Kinder Station B Pd. I	29.11.2011	12:18:47	28.11.2011	29.11.2011	1	0	2
PAT00260	FAL01157	02.04.2010	13:44:58	P07.10 Neugeborenes mit sonstigem niedrigem Geb		#	weiblich	KIIV	KIIV Kinder Neugeborenen Int. (ICU)	04.06.2010	12:04:25	02.04.2010	04.06.2010	63	0	64
PAT00260	FAL01158	15.06.2010	16:37:31	P70.4 Sonstige Hypoglykmie beim Neugeborenen		#	weiblich	KIS1	KIS1 Kinder Neonat. Nachsorge-Stat.	23.06.2010	14:56:37	15.06.2010	23.06.2010	8	0	9
PAT00260	FAL01159	29.06.2011	11:12:30	E16.1 Sonstige Hypoglykmie		1	weiblich	KIB1	KIB1 Kinder Station B Pd. I	01.07.2011	12:34:58	29.06.2011	01.07.2011	2	0	3
PAT00260	FAL01160	17.10.2011	10:13:58	E15 Hypoglykmisches Koma, nichtdiabetisch		1	weiblich	KIB1	KIB1 Kinder Station B Pd. I	27.10.2011	15:06:16	17.10.2011	27.10.2011	10	0	11
PAT00260	FAL01161	20.06.2013	14:50:34	E16.1 Sonstige Hypoglykmie		3	weiblich	KIB1	KIB1 Kinder Station B Pd. I	21.06.2013	15:35:01	20.06.2013	21.06.2013	1	0	2
PAT00260	FAL01162	18.11.2013	10:24:25	E88.9 Stoffwechselstrung, nicht nher bezeich	Ja	3	weiblich	KIB1	KIB1 Kinder Station B Pd. I	21.11.2013	14:55:36	18.11.2013	21.11.2013	3	0	4
PAT00260	FAL01163	11.12.2013	10:56:23	E16.1 Sonstige Hypoglykmie		3	weiblich	KIB1	KIB1 Kinder Station B Pd. I	12.12.2013	14:13:26	11.12.2013	12.12.2013	1	0	2
PAT00261	FAL01164	06.05.2010	14:15:58	E10.1 Primr insulinabhngiger Diabetes mellit	Ja	8	weiblich	KIB1	KIB1 Kinder Station B Pd. I	12.05.2010	13:41:32	06.05.2010	12.05.2010	6	0	7
PAT00262	FAL01165	03.07.2010	05:48:00	P70.1 Syndrom des Kindes einer diabetischen Mu		#	mnnlich	FRGS	FRGS Frauen Geburtshilfe-Station	03.07.2010	08:58:53	03.07.2010	04.07.2010	0	0	0
PAT00262	FAL01165	03.07.2010	08:58:53	P70.1 Syndrom des Kindes einer diabetischen Mu		#	mnnlich	KIIV	KIIV Kinder Neugeborenen Int. (ICU)	04.07.2010	15:59:19	03.07.2010	04.07.2010	1	0	2
PAT00262	FAL01166	04.07.2010	16:12:25	Z38.2 Einling, Geburtsort nicht nher bezeichn		#	mnnlich	FRH1	FRH1 Frauen Mutter-Kind-Station	06.07.2010	19:22:15	04.07.2010	06.07.2010	2	0	3
PAT00262	FAL01167	19.11.2013	20:37:21	E10.9 Primr insulinabhngiger Diabetes mellit	Ja	3	mnnlich	KIB1	KIB1 Kinder Station B Pd. I	29.11.2013	13:20:21	19.11.2013	29.11.2013	10	0	11
PAT00263	FAL01168	31.07.2010	17:29:40	E10.1 Primr insulinabhngiger Diabetes mellit	Ja	7	weiblich	KIB1	KIB1 Kinder Station B Pd. I	06.08.2010	13:42:44	31.07.2010	06.08.2010	6	0	7
PAT00264	FAL01169	24.07.2011	08:54:26	E10.0 Primr insulinabhngiger Diabetes mellit	Ja	9	mnnlich	KIB1	KIB1 Kinder Station B Pd. I	25.07.2011	11:26:43	24.07.2011	25.07.2011	1	0	2
PAT00265	FAL01170	16.11.2010	18:28:41	E10.0 Primr insulinabhngiger Diabetes mellit	Ja	12	weiblich	KIB1	KIB1 Kinder Station B Pd. I	20.11.2010	13:07:54	16.11.2010	20.11.2010	4	0	5
PAT00266	FAL01171	25.11.2010	10:36:47	E10.0 Primr insulinabhngiger Diabetes mellit	Ja	8	mnnlich	KIPI	KIPI Kinder Pdiatr. Intensiv (ICU)	26.11.2010	10:33:28	25.11.2010	04.12.2010	1	0	1
PAT00266	FAL01171	26.11.2010	10:33:28	E10.0 Primr insulinabhngiger Diabetes mellit	Ja	8	mnnlich	KIPM	KIPM Kinder Pdiatrische IMCU	27.11.2010	15:00:09	25.11.2010	04.12.2010	1	0	1
PAT00266	FAL01171	27.11.2010	15:00:09	E10.0 Primr insulinabhngiger Diabetes mellit	Ja	8	mnnlich	KIN1	KIN1 Kinder Station A Pd. I	27.11.2010	15:23:03	25.11.2010	04.12.2010	0	0	0
PAT00266	FAL01171	27.11.2010	15:23:03	E10.0 Primr insulinabhngiger Diabetes mellit	Ja	8	mnnlich	KIB4	KIB4 Kinder Station B Pd. II	28.11.2010	00:12:50	25.11.2010	04.12.2010	1	0	1
PAT00266	FAL01171	28.11.2010	00:12:50	E10.0 Primr insulinabhngiger Diabetes mellit	Ja	8	mnnlich	KIB1	KIB1 Kinder Station B Pd. I	04.12.2010	11:46:36	25.11.2010	04.12.2010	6	0	7
PAT00266	FAL01172	14.01.2013	11:42:36	E10.1 Primr insulinabhngiger Diabetes mellit	Ja	10	mnnlich	KIB1	KIB1 Kinder Station B Pd. I	18.01.2013	12:28:00	14.01.2013	18.01.2013	4	0	5
PAT00267	FAL01173	30.11.2010	16:42:42	J06.9 Akute Infektion der oberen Atemwege, nic	Ja	4	mnnlich	KIB1	KIB1 Kinder Station B Pd. I	01.12.2010	14:41:25	30.11.2010	01.12.2010	1	0	2
PAT00268	FAL01174	17.02.2011	07:41:55	E34.3 Kleinwuchs, anderenorts nicht klassifizi	Ja	14	mnnlich	KIB1	KIB1 Kinder Station B Pd. I	17.02.2011	13:47:47	17.02.2011	17.02.2011	0	0	1
PAT00269	FAL01175	17.12.2010	01:40:40	E10.0 Primr insulinabhngiger Diabetes mellit	Ja	16	mnnlich	KIB1	KIB1 Kinder Station B Pd. I	19.12.2010	15:11:45	17.12.2010	19.12.2010	2	0	3
PAT00270	FAL01176	20.12.2010	20:33:37	K40.9 Hernia inguinalis, einseitig oder ohne S		#	mnnlich	C1KI	C1KI Chirurgie Kinderstat. VTT	26.12.2010	09:19:42	20.12.2010	26.12.2010	6	0	7
PAT00270	FAL01177	15.02.2013	20:44:05	J20.9 Akute Bronchitis, nicht nher bezeichnet		2	mnnlich	KIN3	KIN3 Kinder Station A Pd. III	18.02.2013	12:09:49	15.02.2013	18.02.2013	3	0	4
PAT00270	FAL01178	05.07.2013	12:55:17	E10.9 Primr insulinabhngiger Diabetes mellit	Ja	2	mnnlich	KIB1	KIB1 Kinder Station B Pd. I	12.07.2013	23:01:28	05.07.2013	12.07.2013	7	0	8
PAT00271	FAL01179	10.10.2013	15:34:00	E10.1 Primr insulinabhngiger Diabetes mellit	Ja	3	weiblich	KIPI	KIPI Kinder Pdiatr. Intensiv (ICU)	11.10.2013	10:37:35	10.10.2013	21.10.2013	1	0	1
PAT00271	FAL01179	11.10.2013	10:37:35	E10.1 Primr insulinabhngiger Diabetes mellit	Ja	3	weiblich	KIB1	KIB1 Kinder Station B Pd. I	21.10.2013	13:59:34	10.10.2013	21.10.2013	10	0	11
PAT00272	FAL01180	24.05.2012	11:18:25	E10.9 Primr insulinabhngiger Diabetes mellit	Ja	12	weiblich	KIB1	KIB1 Kinder Station B Pd. I	01.06.2012	15:11:33	24.05.2012	01.06.2012	8	0	9
PAT00272	FAL01181	29.10.2012	09:53:28	E10.9 Primr insulinabhngiger Diabetes mellit	Ja	12	weiblich	KIB1	KIB1 Kinder Station B Pd. I	02.11.2012	14:21:46	29.10.2012	02.11.2012	4	0	5
PAT00272	FAL01182	31.05.2013	23:45:49	N83.1 Zyste des Corpus luteum	Ja	13	weiblich	KIB1	KIB1 Kinder Station B Pd. I	04.06.2013	14:54:32	31.05.2013	04.06.2013	4	0	5
PAT00273	FAL01183	22.04.2013	20:24:51	E10.9 Primr insulinabhngiger Diabetes mellit	Ja	15	weiblich	KIB1	KIB1 Kinder Station B Pd. I	02.05.2013	14:20:16	22.04.2013	02.05.2013	10	0	11
PAT00273	FAL01184	06.11.2013	20:59:01	B34.9 Virusinfektion, nicht nher bezeichnet	Ja	16	weiblich	KIB1	KIB1 Kinder Station B Pd. I	08.11.2013	18:22:48	06.11.2013	08.11.2013	2	0	3
PAT00274	FAL01185	23.01.2011	01:36:13	E10.1 Primr insulinabhngiger Diabetes mellit	Ja	12	weiblich	KIPI	KIPI Kinder Pdiatr. Intensiv (ICU)	24.01.2011	13:19:46	23.01.2011	26.01.2011	1	0	1
PAT00274	FAL01185	24.01.2011	13:19:46	E10.1 Primr insulinabhngiger Diabetes mellit	Ja	12	weiblich	KIB1	KIB1 Kinder Station B Pd. I	26.01.2011	10:19:27	23.01.2011	26.01.2011	2	0	3
PAT00275	FAL01186	14.04.2011	11:58:42	E10.1 Primr insulinabhngiger Diabetes mellit	Ja	13	weiblich	KIB1	KIB1 Kinder Station B Pd. I	16.04.2011	11:41:10	14.04.2011	16.04.2011	2	0	3
PAT00276	FAL01187	12.05.2011	20:37:33	E10.0 Primr insulinabhngiger Diabetes mellit	Ja	3	weiblich	KIB1	KIB1 Kinder Station B Pd. I	23.05.2011	13:01:57	12.05.2011	23.05.2011	11	0	12
PAT00277	FAL01188	16.04.2012	10:30:55	E10.9 Primr insulinabhngiger Diabetes mellit	Ja	5	mnnlich	KIB1	KIB1 Kinder Station B Pd. I	19.04.2012	12:31:16	16.04.2012	19.04.2012	3	0	4
PAT00277	FAL01189	03.06.2013	03:46:44	E10.9 Primr insulinabhngiger Diabetes mellit	Ja	6	mnnlich	KIB1	KIB1 Kinder Station B Pd. I	06.06.2013	12:22:24	03.06.2013	06.06.2013	3	0	4
PAT00278	FAL01190	13.07.2011	21:11:43	E11.1 Nicht primr insulinabhngiger Diabetes	Ja	15	weiblich	KIB1	KIB1 Kinder Station B Pd. I	18.07.2011	08:59:57	13.07.2011	18.07.2011	5	0	6
PAT00279	FAL01191	29.07.2011	15:33:23	E10.1 Primr insulinabhngiger Diabetes mellit	Ja	4	mnnlich	KIB1	KIB1 Kinder Station B Pd. I	03.08.2011	08:50:35	29.07.2011	03.08.2011	5	0	6
PAT00280	FAL01192	16.08.2011	10:40:21	E10.0 Primr insulinabhngiger Diabetes mellit	Ja	1	weiblich	KIB1	KIB1 Kinder Station B Pd. I	20.08.2011	10:16:46	16.08.2011	20.08.2011	4	0	5
PAT00281	FAL01193	12.12.2011	10:45:26	E10.1 Primr insulinabhngiger Diabetes mellit	Ja	4	mnnlich	KIB1	KIB1 Kinder Station B Pd. I	21.12.2011	13:35:42	12.12.2011	21.12.2011	9	0	10
PAT00282	FAL01194	28.12.2011	11:24:18	E10.0 Primr insulinabhngiger Diabetes mellit	Ja	3	mnnlich	KIB1	KIB1 Kinder Station B Pd. I	31.12.2011	17:44:01	28.12.2011	31.12.2011	3	0	4
PAT00283	FAL01195	02.02.2012	20:53:33	E10.9 Primr insulinabhngiger Diabetes mellit	Ja	13	weiblich	KIB1	KIB1 Kinder Station B Pd. I	03.02.2012	12:33:51	02.02.2012	03.02.2012	1	0	2
PAT00284	FAL01196	06.03.2012	13:07:30	E10.1 Primr insulinabhngiger Diabetes mellit	Ja	3	mnnlich	KIB1	KIB1 Kinder Station B Pd. I	16.03.2012	13:29:26	06.03.2012	16.03.2012	10	0	11
PAT00285	FAL01197	23.04.2012	10:57:13	E10.9 Primr insulinabhngiger Diabetes mellit	Ja	10	mnnlich	KIB1	KIB1 Kinder Station B Pd. I	27.04.2012	12:51:10	23.04.2012	27.04.2012	4	0	5
PAT00286	FAL01198	23.05.2012	14:28:57	E10.9 Primr insulinabhngiger Diabetes mellit	Ja	1	mnnlich	KIB1	KIB1 Kinder Station B Pd. I	23.05.2012	15:06:44	23.05.2012	01.06.2012	0	0	0
PAT00286	FAL01198	23.05.2012	15:06:44	E10.9 Primr insulinabhngiger Diabetes mellit	Ja	1	mnnlich	KIB1	KIB1 Kinder Station B Pd. I	01.06.2012	15:00:43	23.05.2012	01.06.2012	9	0	10
PAT00287	FAL01199	10.09.2013	11:23:35	E10.9 Primr insulinabhngiger Diabetes mellit	Ja	12	weiblich	KIB1	KIB1 Kinder Station B Pd. I	20.09.2013	14:55:16	10.09.2013	20.09.2013	10	0	11
PAT00288	FAL01200	15.06.2012	18:09:31	E10.1 Primr insulinabhngiger Diabetes mellit	Ja	3	weiblich	KIB1	KIB1 Kinder Station B Pd. I	16.06.2012	20:57:48	15.06.2012	23.06.2012	1	0	1
PAT00288	FAL01200	16.06.2012	20:57:48	E10.1 Primr insulinabhngiger Diabetes mellit	Ja	3	weiblich	KIB1	KIB1 Kinder Station B Pd. I	23.06.2012	14:10:46	15.06.2012	23.06.2012	7	0	8
PAT00289	FAL01201	18.07.2012	10:55:26	E10.1 Primr insulinabhngiger Diabetes mellit	Ja	8	mnnlich	KIB1	KIB1 Kinder Station B Pd. I	27.07.2012	12:28:59	18.07.2012	27.07.2012	9	0	10
PAT00290	FAL01202	19.10.2012	22:36:43	E10.0 Primr insulinabhngiger Diabetes mellit	Ja	16	mnnlich	KIB1	KIB1 Kinder Station B Pd. I	21.10.2012	11:56:28	19.10.2012	21.10.2012	2	0	3
PAT00291	FAL01203	21.11.2012	10:55:38	E10.0 Primr insulinabhngiger Diabetes mellit	Ja	3	mnnlich	KIB1	KIB1 Kinder Station B Pd. I	30.11.2012	14:35:19	21.11.2012	30.11.2012	9	0	10
PAT00292	FAL01204	30.01.2013	20:10:01	E10.1 Primr insulinabhngiger Diabetes mellit	Ja	7	mnnlich	KIB1	KIB1 Kinder Station B Pd. I	06.02.2013	15:15:09	30.01.2013	06.02.2013	7	0	8
PAT00293	FAL01205	30.01.2013	21:23:46	E10.1 Primr insulinabhngiger Diabetes mellit	Ja	6	mnnlich	KIB1	KIB1 Kinder Station B Pd. I	08.02.2013	12:47:42	30.01.2013	08.02.2013	9	0	10
PAT00293	FAL01206	21.10.2013	13:46:20	E10.9 Primr insulinabhngiger Diabetes mellit	Ja	6	mnnlich	KIB1	KIB1 Kinder Station B Pd. I	24.10.2013	12:42:56	21.10.2013	24.10.2013	3	0	4
PAT00294	FAL01207	24.06.2013	15:57:53	E10.1 Primr insulinabhngiger Diabetes mellit	Ja	10	mnnlich	KIB1	KIB1 Kinder Station B Pd. I	02.07.2013	15:29:31	24.06.2013	02.07.2013	8	0	9
PAT00295	FAL01208	05.07.2013	12:45:48	E10.1 Primr insulinabhngiger Diabetes mellit	Ja	2	mnnlich	KIB1	KIB1 Kinder Station B Pd. I	10.07.2013	08:45:30	05.07.2013	10.07.2013	5	0	6
PAT00296	FAL01209	19.08.2013	21:21:06	E10.1 Primr insulinabhngiger Diabetes mellit	Ja	12	weiblich	KIB1	KIB1 Kinder Station B Pd. I	21.08.2013	09:45:47	19.08.2013	21.08.2013	2	0	3
PAT00297	FAL01210	15.09.2013	16:57:09	E10.1 Primr insulinabhngiger Diabetes mellit	Ja	14	weiblich	KIB1	KIB1 Kinder Station B Pd. I	24.09.2013	14:07:08	15.09.2013	24.09.2013	9	0	10
PAT00298	FAL01211	30.12.2013	17:08:02	E10.1 Primr insulinabhngiger Diabetes mellit	Ja	14	weiblich	KIB1	KIB1 Kinder Station B Pd. I	31.12.2013	15:56:26	30.12.2013	31.12.2013	1	0	2
